# Supplementary material for: A new genus and species of Laelapidae from Iran with notes on Gymnolaelaps Berlese and Laelaspisella Marais & Loots (Acari, Mesostigmata)
Source: Zookeys. 2016 Jan 5;(549):23–49. doi: 10.3897/zookeys.549.6891 (PMC4727481; doi:10.3897/zookeys.549.6891)
Supplement: XML Treatment for Pogonolaelaps [file zookeys.549.6891-treatment1.xml]

<!DOCTYPE tp:taxon-treatment
  PUBLIC "-//TaxonX//DTD Taxonomic Treatment Publishing DTD v0 20100105//EN" "tax-treatment-NSO.dtd">
<tp:taxon-treatment xmlns:tp="http://www.plazi.org/taxpub"><tp:treatment-meta><kwd-group><label>Taxon classification</label><kwd><named-content content-type="kingdom">Animalia</named-content></kwd><kwd><named-content content-type="order">Mesostigmata</named-content></kwd><kwd><named-content content-type="family">Laelapidae</named-content></kwd></kwd-group><mixed-citation publication-type="journal"><person-group><name><surname>Nemati</surname><given-names>Alireza</given-names></name><name><surname>Gwiazdowicz</surname><given-names>Dariusz J.</given-names></name></person-group><article-title>A new genus and species of <tp:taxon-name><tp:taxon-name-part taxon-name-part-type="family">Laelapidae</tp:taxon-name-part></tp:taxon-name> from Iran with notes on <italic><tp:taxon-name><tp:taxon-name-part taxon-name-part-type="genus">Gymnolaelaps</tp:taxon-name-part></tp:taxon-name></italic> Berlese and <italic><tp:taxon-name><tp:taxon-name-part taxon-name-part-type="genus">Laelaspisella</tp:taxon-name-part></tp:taxon-name></italic> Marais &amp; Loots (<tp:taxon-name><tp:taxon-name-part taxon-name-part-type="subclass">Acari</tp:taxon-name-part></tp:taxon-name>, <tp:taxon-name><tp:taxon-name-part taxon-name-part-type="order">Mesostigmata</tp:taxon-name-part></tp:taxon-name>)</article-title><source>Zookeys</source><day>5</day><month>1</month><year>2016</year><volume>2016</volume><issue>549</issue><fpage>23</fpage><lpage>49</lpage><pub-id pub-id-type="doi">10.3897/zookeys.549.6891</pub-id></mixed-citation></tp:treatment-meta><tp:nomenclature><label>Genus</label><tp:taxon-name>
            <tp:taxon-name-part taxon-name-part-type="genus">Pogonolaelaps</tp:taxon-name-part>
            <object-id xmlns:xlink="http://www.w3.org/1999/xlink" content-type="zoobank" xlink:type="simple">http://zoobank.org/94CC5068-5F2C-4222-8D3B-54DD32D3216D</object-id>
          </tp:taxon-name><tp:taxon-status xmlns:xlink="http://www.w3.org/1999/xlink" xlink:type="simple">gen. n.</tp:taxon-status></tp:nomenclature><tp:treatment-sec sec-type="Type species"><title>Type species.</title><p>
            <italic><tp:taxon-name><tp:taxon-name-part taxon-name-part-type="genus">Laelaps</tp:taxon-name-part> <tp:taxon-name-part taxon-name-part-type="species">canestrinii</tp:taxon-name-part></tp:taxon-name></italic> Berlese, 1903, by original designation.</p></tp:treatment-sec><tp:treatment-sec sec-type="Genus diagnosis"><title>Genus diagnosis.</title><p>Female with a three-tined palp tarsal claw; the dorsal seta of the chelicerae present, epistome smooth, corniculi horn-like, internal malae free medially and densely fringed with very elongate hairs, in addition possess two detachments of densely and very elongate hairs at basal part of each internal mala; <italic>st</italic>4 absent; genital shield large, abutting anal shield, with <italic>st</italic>5 on shield and three pairs of setae adjacent to the lateral edges; scimitar-shaped dorsal setae with small knob at their base, dorsal shield with holotrichous status on podonotal and hypertrichous on opisthonotal part, plus 0-3 unpaired setae between <italic>J</italic> series and 7-9 pairs of long tick setae on latero-posterior part of opisthonotal region; genu and tibia I with normal chaetotaxy (2 3/2 3/1 2), and genu IV with ten setae including two ventral setae (<italic>av</italic> and <italic>pv</italic>). Male with separate anal shield and strong spine-like seta on femur II.</p><!--PageBreak--></tp:treatment-sec><tp:treatment-sec sec-type="Description"><title>Description.</title><p>
            <bold><italic>Idiosomal dorsum</italic>.</bold> Dorsal shield oval shaped, well sclerotized, nearly wraps around and overlaps onto the ventral idiosoma, podonotal part with holotrichous and opisthonotal with hypertrichous condition, shield with 51-55 pairs of setae, 28-32 pairs on opisthonotal region, plus 0-3 <italic>Jx</italic> setae between <italic>J</italic> series (usually with 3), <italic>rx</italic> seta present on podonotal part, setae increasing in length from anterior to posterior and from dorso-central to dorso-lateral part, latero-posterior part of opisthonotal region with 7-9 pairs of long, thick, barbed setae (Figs <xref ref-type="fig" rid="F3">11</xref>, <xref ref-type="fig" rid="F4">15</xref>), dorsal setae with a small basal knob (Fig. <xref ref-type="fig" rid="F4">17</xref>). Dorsal shield generally with six pairs of large slit-like lyrifissures (Figs <xref ref-type="fig" rid="F3">11</xref>, <xref ref-type="fig" rid="F4">15</xref>).</p><p>
            <bold><italic>Idiosomal venter</italic>.</bold> Tritosternum with columnar base and paired free pilose laciniae; pre-sternal plates weakly sclerotized and ornamented with transverse lines (Figs <xref ref-type="fig" rid="F1">1</xref>, <xref ref-type="fig" rid="F1">2</xref>, <xref ref-type="fig" rid="F3">12</xref>, <xref ref-type="fig" rid="F4">16a</xref>). Sternal shield widest between coxae II and III, anterior margin sinuate, convex medially, posterior margin deeply concave (Figs <xref ref-type="fig" rid="F1">1</xref>, <xref ref-type="fig" rid="F1">2</xref>, <xref ref-type="fig" rid="F4">16a</xref>). With three slit-like <italic>iv1-3</italic>, all located on the surface of sternal shield (Fig. <xref ref-type="fig" rid="F4">16a</xref>); <italic>st4</italic> absent (Figs <xref ref-type="fig" rid="F1">2</xref>, <xref ref-type="fig" rid="F4">16a</xref>). Endopodal plates II/III fused to lateral margins of sternal shield, endopodal plates III/IV elongate, curved. Large crescent-shape podal plates surrounding coxae IV, fused with contiguous exopodal plates and extended to the anterior level of coxae II (Figs <xref ref-type="fig" rid="F1">1</xref>, <xref ref-type="fig" rid="F4">16a</xref>).</p><fig id="F1" position="float" orientation="portrait"><label>Figures 1–6.</label><caption><p>
          <italic><tp:taxon-name><tp:taxon-name-part taxon-name-part-type="genus">Pogonolaelaps</tp:taxon-name-part> <tp:taxon-name-part taxon-name-part-type="species">canestrinii</tp:taxon-name-part></tp:taxon-name></italic> (Berlese). (Female): <bold>1–2</bold> Ventral idiosoma <bold>3</bold> Epigynal shield <bold>4</bold> Anal shield <bold>5</bold> End part of dorsal shield <bold>6</bold> Genu and tibia IV (ventral view). Scale bars: 100 µm.</p></caption><graphic xmlns:xlink="http://www.w3.org/1999/xlink" xlink:href="zookeys-549-023-g001.jpg" position="float" orientation="portrait" xlink:type="simple" id="oo_71784.jpg"/></fig><fig id="F2" position="float" orientation="portrait"><label>Figures 7–10.</label><caption><p>
          <italic><tp:taxon-name><tp:taxon-name-part taxon-name-part-type="genus">Pogonolaelaps</tp:taxon-name-part> <tp:taxon-name-part taxon-name-part-type="species">canestrinii</tp:taxon-name-part></tp:taxon-name></italic> (Berlese). (Female): <bold>7</bold> Hypostome <bold>8</bold> Epistome <bold>9</bold> Chelicera <bold>10</bold> Leg IV.</p></caption><graphic xmlns:xlink="http://www.w3.org/1999/xlink" xlink:href="zookeys-549-023-g002.jpg" position="float" orientation="portrait" xlink:type="simple" id="oo_71785.jpg"/></fig><fig id="F3" position="float" orientation="portrait"><label>Figures 11–14.</label><caption><p>
          <italic><tp:taxon-name><tp:taxon-name-part taxon-name-part-type="genus">Pogonolaelaps</tp:taxon-name-part> <tp:taxon-name-part taxon-name-part-type="species">canestrinii</tp:taxon-name-part></tp:taxon-name></italic> (Berlese). (Male): <bold>11</bold> Dorsal shield <bold>12</bold> Ventral idiosoma <bold>13</bold> Hypostome <bold>14</bold> Chelicera.</p></caption><graphic xmlns:xlink="http://www.w3.org/1999/xlink" xlink:href="zookeys-549-023-g003.jpg" position="float" orientation="portrait" xlink:type="simple" id="oo_71786.jpg"/></fig><fig id="F4" position="float" orientation="portrait"><label>Figures 15–17.</label><caption><p>
          <italic><tp:taxon-name><tp:taxon-name-part taxon-name-part-type="genus">Pogonolaelaps</tp:taxon-name-part> <tp:taxon-name-part taxon-name-part-type="species">beaulieui</tp:taxon-name-part></tp:taxon-name></italic> Nemati &amp; Gwiazdowicz, gen. n., sp. n. (Female): <bold>15</bold> Dorsal shield <bold>16a, b</bold> Ventral idiosoma <bold>17</bold> An example of dorsal shield setae.</p></caption><graphic xmlns:xlink="http://www.w3.org/1999/xlink" xlink:href="zookeys-549-023-g004.jpg" position="float" orientation="portrait" xlink:type="simple" id="oo_71787.jpg"/></fig><p>Genital shield broad, abutting anal shield, with one pair of setae (<italic>st5</italic>) on shield and three pairs of setae adjacent to lateral edges (Figs <xref ref-type="fig" rid="F1">1</xref>, <xref ref-type="fig" rid="F1">3</xref>, <xref ref-type="fig" rid="F4">16a</xref>); circular paragenital pores (<italic>iv5</italic>) located on soft integument between coxa IV and pair of minute narrow platelets (Figs <xref ref-type="fig" rid="F1">1</xref>, <xref ref-type="fig" rid="F4">16a</xref>). Anal shield subtriangular. Opisthogastric surface with: one pair of elongate metapodal plates, two pairs of minute platelets, 10-11 pairs of long setae, <italic>r6</italic>, <italic>Jv1-5</italic> and <italic>Zv1-5</italic> usually present. Peritreme extending from coxa IV to anterior level of coxa I (Fig. <xref ref-type="fig" rid="F4">16a</xref>), peritrematal shield wide, with two pairs of post-stigmatal pores, one pair of small pores anterior to stigmata and two pairs of pores (<italic>ip</italic>, <italic>gp</italic>) at level of coxae II/III (Fig. <xref ref-type="fig" rid="F4">16a</xref> at left side).</p><p>
            <bold><italic>Gnathosoma</italic>.</bold> Deutosternal groove with six rows of denticles, corniculi horn-like, internal malae free medially and densely fringed, in addition possess two detachments of densely and very elongate hairs at basal part of each internal mala; labrum elongate, densely pubescent (Figs <xref ref-type="fig" rid="F2">7</xref>, <xref ref-type="fig" rid="F3">13</xref>, <xref ref-type="fig" rid="F5">18</xref>). Epistome sub-triangular with smooth antero-lateral margins (Figs <xref ref-type="fig" rid="F2">8</xref>, <xref ref-type="fig" rid="F5">19</xref>). Chelicerae chelate-dentate with prominent dorsal seta, lyrifissure, arthrodial processes and moderately robust setaceous pilus dentilis, movable digit with two teeth (Figs <xref ref-type="fig" rid="F2">9</xref>, <xref ref-type="fig" rid="F5">20</xref>). Digit-like male spermatodactyl simple and free distally (Figs <xref ref-type="fig" rid="F3">14</xref>, <xref ref-type="fig" rid="F7">28</xref>). Palp chaetotaxy normal (sensu <xref ref-type="bibr" rid="B16">Evans and Till 1965</xref>), numbers of setae on palp trochanter-tarsus: 2, 5, 6, 14 and 15 with aciculate and smooth setae, except <italic>al1-2</italic> of palp genu aciculate and slightly thickened; palp-tarsal apotele three-tined, basal tine smaller (Figs <xref ref-type="fig" rid="F5">21–22</xref>).</p><fig id="F5" position="float" orientation="portrait"><label>Figures 18–22.</label><caption><p>
          <italic><tp:taxon-name><tp:taxon-name-part taxon-name-part-type="genus">Pogonolaelaps</tp:taxon-name-part> <tp:taxon-name-part taxon-name-part-type="species">beaulieui</tp:taxon-name-part></tp:taxon-name></italic> Nemati &amp; Gwiazdowicz, gen. n., sp. n. (Female): <bold>18</bold> Hypostome <bold>19</bold> Epistome <bold>20</bold> Chelicera <bold>21</bold> Palp <bold>22</bold> Apotele.</p></caption><graphic xmlns:xlink="http://www.w3.org/1999/xlink" xlink:href="zookeys-549-023-g005.jpg" position="float" orientation="portrait" xlink:type="simple" id="oo_71788.jpg"/></fig><p>
            <bold><italic>Legs</italic>.</bold> Tarsi I–IV with claws and ambulacra (Figs <xref ref-type="fig" rid="F1">1</xref>, <xref ref-type="fig" rid="F2">10</xref>, <xref ref-type="fig" rid="F6">23–26</xref>). Leg chaetotaxy as follows: <bold>leg I:</bold> (Fig. <xref ref-type="fig" rid="F6">23</xref>) coxa 0 0/1 0/1 0, trochanter 1 1/2 0/1 1, femur 2 3/2 2/2 2, genu 2 3/2 3/1 2, tibia 2 3/2 3/1 2. <bold>Leg II:</bold> (Fig. <xref ref-type="fig" rid="F6">24</xref>) coxa 0 0/1 0/1 0, trochanter 1 0/1 0/2 1, femur 2 3/1 2/2 1, genu 2 3/1 2/1 2, tibia 2 2/1 2/1 2, tarsus 3,3/2,3/2,3 + <italic>mv</italic>, <italic>md.</italic> <bold>Leg III:</bold> (Fig. <xref ref-type="fig" rid="F6">25</xref>) coxa 0 0/1 0/1 0, trochanter 1 0/1 0/2 1, femur 1 2/0 1/1 1, genu 2 2/1 2/ 1 1, tibia 2 1/1 2/1 1, tarsus 3 3/2 3/2 3 + <italic>mv</italic>, <italic>md.</italic> <bold>Leg IV:</bold> (Fig. <xref ref-type="fig" rid="F6">26</xref>) <!--PageBreak-->coxa 0 0/1 0/0 0, trochanter 1 0/1 0/2 1, femur 0 2/1 1/1 1, genu 2 2/1 3/1 1 (Figs <xref ref-type="fig" rid="F1">6</xref>, <xref ref-type="fig" rid="F2">10</xref>, <xref ref-type="fig" rid="F6">26</xref>), tibia 2 1/1 3/1 2, tarsus 3 3/2 3/2 3 + <italic>mv</italic>, <italic>md</italic>.</p><fig id="F6" position="float" orientation="portrait"><label>Figures 23–26.</label><caption><p>
          <italic><tp:taxon-name><tp:taxon-name-part taxon-name-part-type="genus">Pogonolaelaps</tp:taxon-name-part> <tp:taxon-name-part taxon-name-part-type="species">beaulieui</tp:taxon-name-part></tp:taxon-name></italic> Nemati &amp; Gwiazdowicz, gen. n., sp. n. (Female): <bold>23</bold> Leg I <bold>24</bold> Leg II <bold>25</bold> Leg III <bold>26</bold> Leg IV.</p></caption><graphic xmlns:xlink="http://www.w3.org/1999/xlink" xlink:href="zookeys-549-023-g006.jpg" position="float" orientation="portrait" xlink:type="simple" id="oo_71789.jpg"/></fig><fig id="F7" position="float" orientation="portrait"><label>Figures 27–29.</label><caption><p>
          <italic><tp:taxon-name><tp:taxon-name-part taxon-name-part-type="genus">Pogonolaelaps</tp:taxon-name-part> <tp:taxon-name-part taxon-name-part-type="species">beaulieui</tp:taxon-name-part></tp:taxon-name></italic> Nemati &amp; Gwiazdowicz gen. n., sp. n. (Male): <bold>27</bold> Ventral idiosoma <bold>28</bold> Chelicera <bold>29</bold> Femur II (lateral view).</p></caption><graphic xmlns:xlink="http://www.w3.org/1999/xlink" xlink:href="zookeys-549-023-g007.jpg" position="float" orientation="portrait" xlink:type="simple" id="oo_71790.jpg"/></fig></tp:treatment-sec><tp:treatment-sec sec-type="Etymology"><title>Etymology.</title><p>The name of the new genus is derived from the Greek word <italic>pogon</italic> (beard), and refers to the unusually long internal malae (gender masculine).</p></tp:treatment-sec><tp:treatment-sec sec-type="Note on subfamily placement of new genus"><title>Note on subfamily placement of new genus.</title><p>
            <xref ref-type="bibr" rid="B17">Evans and Till (1966)</xref> proposed six subfamilies for laelapid mites. We consider our new genus as a member of <tp:taxon-name><tp:taxon-name-part taxon-name-part-type="subfamily">Laelapinae</tp:taxon-name-part></tp:taxon-name> subfamily (<italic>sensu</italic> <xref ref-type="bibr" rid="B17">Evans and Till 1966</xref>) based on the presence of attributes of the subfamily: presternal area in the female reticulated or with pre-endopodal shields, deutosternum with five to seven (usually six) transverse rows of denticles, chelicerae in the female chelate-dentate or rarely chelate-edentate, pilus dentilis present, in the male chelate-dentate with spermadactyl free anteriorly or partially fused with the movable digit, hypertrichy of dorsal shield when present usually restricted to the region of the <italic>J</italic> series of setae, male with holoventral shield or with discrete sternito-genito-ventral and anal shields.</p><p>This subfamily contains seven genera: <italic><tp:taxon-name><tp:taxon-name-part taxon-name-part-type="genus">Ololaelaps</tp:taxon-name-part></tp:taxon-name></italic>, <italic><tp:taxon-name><tp:taxon-name-part taxon-name-part-type="genus">Androlaelaps</tp:taxon-name-part></tp:taxon-name></italic>, <italic><tp:taxon-name><tp:taxon-name-part taxon-name-part-type="genus">Ondatralaelaps</tp:taxon-name-part></tp:taxon-name></italic>, <italic><tp:taxon-name><tp:taxon-name-part taxon-name-part-type="genus">Laelaps</tp:taxon-name-part></tp:taxon-name></italic>, <italic><tp:taxon-name><tp:taxon-name-part taxon-name-part-type="genus">Hyperlaelaps</tp:taxon-name-part></tp:taxon-name></italic>, <italic><tp:taxon-name><tp:taxon-name-part taxon-name-part-type="genus">Pseudoparasitus</tp:taxon-name-part></tp:taxon-name></italic> and <italic><tp:taxon-name><tp:taxon-name-part taxon-name-part-type="genus">Hypoaspis</tp:taxon-name-part></tp:taxon-name></italic> sensu lato with nine subgenera for the latter like: <tp:taxon-name><tp:taxon-name-part taxon-name-part-type="genus">Hypoaspis</tp:taxon-name-part> (<tp:taxon-name-part taxon-name-part-type="subgenus">Hypoaspis</tp:taxon-name-part>)</tp:taxon-name>, <tp:taxon-name><tp:taxon-name-part taxon-name-part-type="genus">Hypoaspis</tp:taxon-name-part> (<tp:taxon-name-part taxon-name-part-type="subgenus">Alloparasitus</tp:taxon-name-part>)</tp:taxon-name>, <tp:taxon-name><tp:taxon-name-part taxon-name-part-type="genus">Hypoaspis</tp:taxon-name-part> (<tp:taxon-name-part taxon-name-part-type="subgenus">Stratiolaelaps</tp:taxon-name-part>)</tp:taxon-name>, <tp:taxon-name><tp:taxon-name-part taxon-name-part-type="genus">Hypoaspis</tp:taxon-name-part> (<tp:taxon-name-part taxon-name-part-type="subgenus">Cosmolaelaps</tp:taxon-name-part>)</tp:taxon-name>, <tp:taxon-name><tp:taxon-name-part taxon-name-part-type="genus">Hypoaspis</tp:taxon-name-part> (<tp:taxon-name-part taxon-name-part-type="subgenus">Penumolaelaps</tp:taxon-name-part>)</tp:taxon-name>, <tp:taxon-name><tp:taxon-name-part taxon-name-part-type="genus">Hypoaspis</tp:taxon-name-part> (<tp:taxon-name-part taxon-name-part-type="subgenus">Gymnolaelaps</tp:taxon-name-part>)</tp:taxon-name>, <tp:taxon-name><tp:taxon-name-part taxon-name-part-type="genus">Hypoaspis</tp:taxon-name-part> (<tp:taxon-name-part taxon-name-part-type="subgenus">Holostaspis</tp:taxon-name-part>)</tp:taxon-name>, <tp:taxon-name><tp:taxon-name-part taxon-name-part-type="genus">Hypoaspis</tp:taxon-name-part> (<tp:taxon-name-part taxon-name-part-type="subgenus">Laelaspis</tp:taxon-name-part>)</tp:taxon-name> and <tp:taxon-name><tp:taxon-name-part taxon-name-part-type="genus">Hypoaspis</tp:taxon-name-part> (<tp:taxon-name-part taxon-name-part-type="subgenus">Gaeolaelaps</tp:taxon-name-part>)</tp:taxon-name>, which are considered as full generic status presently (<xref ref-type="bibr" rid="B49">Trägårdh 1952</xref>, <xref ref-type="bibr" rid="B20">Hunter 1966</xref>, <xref ref-type="bibr" rid="B38">Lindquist et al. 2009</xref>, <xref ref-type="bibr" rid="B44">Rosario 1981</xref>, <xref ref-type="bibr" rid="B2">Beaulieu 2009</xref>, <xref ref-type="bibr" rid="B24">Joharchi et al. 2011</xref>).</p></tp:treatment-sec><tp:treatment-sec sec-type="Remarks"><title>Remarks.</title><p>Members of <italic><tp:taxon-name><tp:taxon-name-part taxon-name-part-type="genus">Pogonolaelaps</tp:taxon-name-part></tp:taxon-name></italic> gen. n. in general appearance may be similar to those genera of <tp:taxon-name><tp:taxon-name-part taxon-name-part-type="subfamily">Laelapinae</tp:taxon-name-part></tp:taxon-name> <italic>sensu</italic> Evans &amp; Till (1966), which possess a broad epigynal shield such as <italic><tp:taxon-name><tp:taxon-name-part taxon-name-part-type="genus">Laelaspis</tp:taxon-name-part></tp:taxon-name></italic>, <italic><tp:taxon-name><tp:taxon-name-part taxon-name-part-type="genus">Gymnolaelaps</tp:taxon-name-part></tp:taxon-name></italic>, <italic><tp:taxon-name><tp:taxon-name-part taxon-name-part-type="genus">Pseudoparasitus</tp:taxon-name-part></tp:taxon-name></italic>, and due to the absence of <italic>st4</italic> and presence of hypertrichy on dorsal shield to <italic><tp:taxon-name><tp:taxon-name-part taxon-name-part-type="genus">Laelaspisella</tp:taxon-name-part></tp:taxon-name></italic> (was considered in this subfamily by <xref ref-type="bibr" rid="B39">Marais and Loots 1969</xref>) and for its special shape of dorsal setae with small knob at their base to <italic><tp:taxon-name><tp:taxon-name-part taxon-name-part-type="genus">Cosmolaelaps</tp:taxon-name-part></tp:taxon-name></italic> genera.</p><p>
            <italic><tp:taxon-name><tp:taxon-name-part taxon-name-part-type="genus">Pogonolaelaps</tp:taxon-name-part></tp:taxon-name></italic> may be similar to <italic><tp:taxon-name><tp:taxon-name-part taxon-name-part-type="genus">Laelaspis</tp:taxon-name-part></tp:taxon-name></italic> but it can be distinguished readily by the following characters. In <italic><tp:taxon-name><tp:taxon-name-part taxon-name-part-type="genus">Laelaspis</tp:taxon-name-part></tp:taxon-name></italic> palptarsal claw is two-tined (three tined in <italic><tp:taxon-name><tp:taxon-name-part taxon-name-part-type="genus">Pogonolaelaps</tp:taxon-name-part></tp:taxon-name></italic>); genital shield in <italic><tp:taxon-name><tp:taxon-name-part taxon-name-part-type="genus">Laelaspis</tp:taxon-name-part></tp:taxon-name></italic> with characteristic ornamentation including two distinct Λ-shaped lines; with two pairs of setae on extreme edges of shield in addition to <italic>st</italic>5 (in <italic><tp:taxon-name><tp:taxon-name-part taxon-name-part-type="genus">Pogonolaelaps</tp:taxon-name-part></tp:taxon-name></italic> without this special ornamentation and with only one pair of setae on the shield margin); <italic><tp:taxon-name><tp:taxon-name-part taxon-name-part-type="genus">Laelaspis</tp:taxon-name-part></tp:taxon-name></italic> usually lacks pre-sternal shield (present in <italic><tp:taxon-name><tp:taxon-name-part taxon-name-part-type="genus">Pogonolaelaps</tp:taxon-name-part></tp:taxon-name></italic>, but not markedly sclerotized). <italic><tp:taxon-name><tp:taxon-name-part taxon-name-part-type="genus">Laelaspis</tp:taxon-name-part></tp:taxon-name></italic> genu IV with nine setae including one ventral seta (<italic><tp:taxon-name><tp:taxon-name-part taxon-name-part-type="genus">Pogonolaelaps</tp:taxon-name-part></tp:taxon-name></italic> with ten setae including two ventral setae: <italic>av</italic> and <italic>pv</italic>); male of <italic><tp:taxon-name><tp:taxon-name-part taxon-name-part-type="genus">Laelaspis</tp:taxon-name-part></tp:taxon-name></italic> with holoventral shield (<italic><tp:taxon-name><tp:taxon-name-part taxon-name-part-type="genus">Pogonolaelaps</tp:taxon-name-part></tp:taxon-name></italic> with separate sub-triangular anal shield); dorsal shield in <italic><tp:taxon-name><tp:taxon-name-part taxon-name-part-type="genus">Laelaspis</tp:taxon-name-part></tp:taxon-name></italic> lacks hypertrichy (<italic><tp:taxon-name><tp:taxon-name-part taxon-name-part-type="genus">Pogonolaelaps</tp:taxon-name-part></tp:taxon-name></italic> with hypertrichy on opisthonotal part); <italic><tp:taxon-name><tp:taxon-name-part taxon-name-part-type="genus">Laelaspis</tp:taxon-name-part></tp:taxon-name></italic> members with <italic>st4</italic> and pore-like <italic>iv3</italic> on integument posterior to sternal shield (<italic><tp:taxon-name><tp:taxon-name-part taxon-name-part-type="genus">Pogonolaelaps</tp:taxon-name-part></tp:taxon-name></italic> lacks <italic>st4</italic> and <italic>iv3</italic> located on posterolateral extension of sternal shield near <italic>st3</italic>).</p><p>
            <italic><tp:taxon-name><tp:taxon-name-part taxon-name-part-type="genus">Pseudoparasitus</tp:taxon-name-part></tp:taxon-name></italic> and <italic><tp:taxon-name><tp:taxon-name-part taxon-name-part-type="genus">Gymnolaelaps</tp:taxon-name-part></tp:taxon-name></italic> members have <italic>st4</italic> and pore-like <italic>iv3</italic> on integument posterior to sternal shield, conspicuous denticulate epistome, genu IV with one ventral seta (<italic>av</italic>), and holotrichous dorsal shield with acicular setae; known males have holoventral shield and lack large spine or spur-like setae on femur II. <italic><tp:taxon-name><tp:taxon-name-part taxon-name-part-type="genus">Pseudoparasitus</tp:taxon-name-part></tp:taxon-name></italic> <!--PageBreak-->has large genital shield with 4–5 pairs of setae including two pairs on the shield surface; however, all of those in <italic><tp:taxon-name><tp:taxon-name-part taxon-name-part-type="genus">Gymnolaelaps</tp:taxon-name-part></tp:taxon-name></italic> are located on the lateral margin of shield. <italic><tp:taxon-name><tp:taxon-name-part taxon-name-part-type="genus">Pogonolaelaps</tp:taxon-name-part></tp:taxon-name></italic> lacks <italic>st4</italic> and <italic>iv3</italic> located on posterolateral extension of sternal shield near <italic>st3</italic>, with smooth sub-triangular epistome, large genital shield with only one pair of setae (<italic>st5</italic>) on the lateral margin, genu IV with two ventral seta (<italic>av</italic> and <italic>pv</italic>), dorsal shield possesses setae with small knob at their base, opisthonotal part with hypertrichous condition, males have separate anal shield and have large spine-like seta (<italic>pv</italic>) on femur II.</p><p>
            <italic><tp:taxon-name><tp:taxon-name-part taxon-name-part-type="genus">Laelaspisella</tp:taxon-name-part></tp:taxon-name></italic> (<italic><tp:taxon-name><tp:taxon-name-part taxon-name-part-type="genus">Laelaspisella</tp:taxon-name-part> <tp:taxon-name-part taxon-name-part-type="species">macrodorsalis</tp:taxon-name-part></tp:taxon-name></italic> and <italic><tp:taxon-name><tp:taxon-name-part taxon-name-part-type="genus">Laelaspisella</tp:taxon-name-part> <tp:taxon-name-part taxon-name-part-type="species">epigynialis</tp:taxon-name-part></tp:taxon-name></italic>) (<xref ref-type="bibr" rid="B39">Marais and Loots 1969</xref>) has dorsal shield hypertrichous for both the podonotal and opisthonotal parts, and with very small acicular setae, setae <italic>Jv5</italic> and <italic>Zv5</italic> are spatulate and pilose, chelicera lacks dorsal seta, the setation of genu I is deficient in one postero-dorsal seta (2 3/2 2/1 2), while <italic><tp:taxon-name><tp:taxon-name-part taxon-name-part-type="genus">Pogonolaelaps</tp:taxon-name-part></tp:taxon-name></italic> has dorsal setae with small knob at their base, hypertrichous condition only of opisthonotal region, setae <italic>Jv5</italic> and <italic>Zv5</italic> acicular, chelicerae possess dorsal setae; the setation of genu I is typical with three <italic>pd</italic> setae (2 3/2 3/1 2). Differences among <italic><tp:taxon-name><tp:taxon-name-part taxon-name-part-type="genus">Pogonolaelaps</tp:taxon-name-part></tp:taxon-name></italic> gen. n. and other related genera such as <italic><tp:taxon-name><tp:taxon-name-part taxon-name-part-type="genus">Laelaspis</tp:taxon-name-part></tp:taxon-name></italic>, <italic><tp:taxon-name><tp:taxon-name-part taxon-name-part-type="genus">Gymnolaelaps</tp:taxon-name-part></tp:taxon-name></italic>, <italic><tp:taxon-name><tp:taxon-name-part taxon-name-part-type="genus">Pseudoparasitus</tp:taxon-name-part></tp:taxon-name></italic>, <italic><tp:taxon-name><tp:taxon-name-part taxon-name-part-type="genus">Laelaspisella</tp:taxon-name-part></tp:taxon-name></italic> and <italic><tp:taxon-name><tp:taxon-name-part taxon-name-part-type="genus">Cosmolaelaps</tp:taxon-name-part></tp:taxon-name></italic> are mentioned in Table <xref ref-type="table" rid="T1">1</xref>.</p><table-wrap id="T1" position="float" orientation="portrait"><label>Table 1.</label><caption><p>Comparison among <italic><tp:taxon-name><tp:taxon-name-part taxon-name-part-type="genus">Pogonolaelaps</tp:taxon-name-part></tp:taxon-name></italic> gen. n. and other related laelapid genera.</p></caption><table id="TID0EV4BG" rules="all"><tbody><tr><th rowspan="1" colspan="1"/><th rowspan="1" colspan="1">
              <italic><tp:taxon-name><tp:taxon-name-part taxon-name-part-type="genus">Laelaspis</tp:taxon-name-part></tp:taxon-name></italic>
            </th><th rowspan="1" colspan="1">
              <italic><tp:taxon-name><tp:taxon-name-part taxon-name-part-type="genus">Gymnolaelaps</tp:taxon-name-part></tp:taxon-name></italic>
            </th><th rowspan="1" colspan="1">
              <italic><tp:taxon-name><tp:taxon-name-part taxon-name-part-type="genus">Pseudoparasitus</tp:taxon-name-part></tp:taxon-name></italic>
            </th><th rowspan="1" colspan="1">
              <italic><tp:taxon-name><tp:taxon-name-part taxon-name-part-type="genus">Laelaspisella</tp:taxon-name-part></tp:taxon-name></italic>
            </th><th rowspan="1" colspan="1">
              <italic><tp:taxon-name><tp:taxon-name-part taxon-name-part-type="genus">Cosmolaelaps</tp:taxon-name-part></tp:taxon-name></italic>
            </th><th rowspan="1" colspan="1">
              <italic><tp:taxon-name><tp:taxon-name-part taxon-name-part-type="genus">Pogonolaelaps</tp:taxon-name-part></tp:taxon-name></italic>
            </th></tr><tr><td rowspan="1" colspan="1">
              <bold>Type species</bold>
            </td><td rowspan="1" colspan="1">
              <italic><tp:taxon-name><tp:taxon-name-part taxon-name-part-type="genus">Laelaps</tp:taxon-name-part> <tp:taxon-name-part taxon-name-part-type="species">astronomicus</tp:taxon-name-part></tp:taxon-name></italic> Koch,1839</td><td rowspan="1" colspan="1">
              <italic><tp:taxon-name><tp:taxon-name-part taxon-name-part-type="genus">Laelaps</tp:taxon-name-part> <tp:taxon-name-part taxon-name-part-type="species">myrmecophilus</tp:taxon-name-part></tp:taxon-name></italic> Berlese, 1892</td><td rowspan="1" colspan="1">
              <italic><tp:taxon-name><tp:taxon-name-part taxon-name-part-type="genus">Laelaps</tp:taxon-name-part> <tp:taxon-name-part taxon-name-part-type="species">meridionalis</tp:taxon-name-part></tp:taxon-name></italic> G &amp; R Canestrini, 1882</td><td rowspan="1" colspan="1">
              <italic><tp:taxon-name><tp:taxon-name-part taxon-name-part-type="genus">Laelaspisella</tp:taxon-name-part> <tp:taxon-name-part taxon-name-part-type="species">epigynialis</tp:taxon-name-part></tp:taxon-name></italic> Marais &amp; Loots, 1969</td><td rowspan="1" colspan="1">
              <italic><tp:taxon-name><tp:taxon-name-part taxon-name-part-type="genus">Laelaps</tp:taxon-name-part> <tp:taxon-name-part taxon-name-part-type="species">claviger</tp:taxon-name-part></tp:taxon-name></italic> Berlese, 1883</td><td rowspan="1" colspan="1">
              <italic><tp:taxon-name><tp:taxon-name-part taxon-name-part-type="genus">Laelaps</tp:taxon-name-part> <tp:taxon-name-part taxon-name-part-type="species">canestrinii</tp:taxon-name-part></tp:taxon-name></italic> Berlese, 1903</td></tr><tr><td rowspan="1" colspan="1">
              <bold>Palp tarsal claw</bold>
            </td><td rowspan="1" colspan="1">two-tined</td><td rowspan="1" colspan="1">three tined, third tine occasionally reduced, rarely absent</td><td rowspan="1" colspan="1">three-tined, posterior tine small</td><td rowspan="1" colspan="1">two-tined</td><td rowspan="1" colspan="1">two-tined</td><td rowspan="1" colspan="1">three-tined</td></tr><tr><td rowspan="1" colspan="1">
              <bold>Two distinct Λ-shaped lines on genital shield</bold>
            </td><td rowspan="1" colspan="1">present</td><td rowspan="1" colspan="1">absent</td><td rowspan="1" colspan="1">absent</td><td rowspan="1" colspan="1">absent</td><td rowspan="1" colspan="1">absent</td><td rowspan="1" colspan="1">absent</td></tr><tr><td rowspan="1" colspan="1">
              <bold>Posterior margin of genital shield</bold>
            </td><td rowspan="1" colspan="1">rounded</td><td rowspan="1" colspan="1">straight</td><td rowspan="1" colspan="1">straight</td><td rowspan="1" colspan="1">nearly rounded or tapered</td><td rowspan="1" colspan="1">usually rounded</td><td rowspan="1" colspan="1">rounded</td></tr><tr><td rowspan="1" colspan="1">
              <bold>Setae on genital shield</bold>
            </td><td rowspan="1" colspan="1">all on edges of shield</td><td rowspan="1" colspan="1">all on edges of shield</td><td rowspan="1" colspan="1">at least two pairs well inside edges of shield</td><td rowspan="1" colspan="1">with only <italic>st5</italic> on the margin of shield</td><td rowspan="1" colspan="1">with only <italic>st5</italic> on the margin of shield</td><td rowspan="1" colspan="1">all on edges of shield</td></tr><tr><td rowspan="1" colspan="1">
              <bold>Pre-sternal plates</bold>
            </td><td rowspan="1" colspan="1">absent</td><td rowspan="1" colspan="1">present</td><td rowspan="1" colspan="1">present</td><td rowspan="1" colspan="1">present</td><td rowspan="1" colspan="1">usually present</td><td rowspan="1" colspan="1">present and not so discernable</td></tr><tr><td rowspan="1" colspan="1">
              <bold>Podal plates behind coxae IV</bold>
            </td><td rowspan="1" colspan="1">present</td><td rowspan="1" colspan="1">usually present</td><td rowspan="1" colspan="1">present</td><td rowspan="1" colspan="1">medium size, rounded</td><td rowspan="1" colspan="1">absent</td><td rowspan="1" colspan="1">medium size, rounded</td></tr><tr><td rowspan="1" colspan="1">
              <bold>Epistome</bold>
            </td><td rowspan="1" colspan="1">nearly always smooth</td><td rowspan="1" colspan="1">denticulate</td><td rowspan="1" colspan="1">denticulate</td><td rowspan="1" colspan="1">smooth</td><td rowspan="1" colspan="1">denticulate</td><td rowspan="1" colspan="1">smooth</td></tr><tr><td rowspan="1" colspan="1">
              <bold>Hypertrichy of dorsal shield</bold>
            </td><td rowspan="1" colspan="1">absent</td><td rowspan="1" colspan="1">absent</td><td rowspan="1" colspan="1">absent</td><td rowspan="1" colspan="1">present on whole dorsum</td><td rowspan="1" colspan="1">absent</td><td rowspan="1" colspan="1">present only on opisthonotal part</td></tr><tr><td rowspan="1" colspan="1">
              <bold>Dorsal shield setae</bold>
            </td><td rowspan="1" colspan="1">nearly always scimitar-shaped with small knob at their bases</td><td rowspan="1" colspan="1">acicular</td><td rowspan="1" colspan="1">acicular</td><td rowspan="1" colspan="1">acicular</td><td rowspan="1" colspan="1">with different shaped but never acicular</td><td rowspan="1" colspan="1">with small knob at their bases</td></tr><tr><td rowspan="1" colspan="1">
              <bold>Setae <italic>av</italic> and <italic>pv</italic> on genu IV</bold>
            </td><td rowspan="1" colspan="1">only with <italic>av</italic></td><td rowspan="1" colspan="1">only with <italic>av</italic></td><td rowspan="1" colspan="1">only with <italic>av</italic></td><td rowspan="1" colspan="1">with <italic>av</italic> and <italic>pv</italic></td><td rowspan="1" colspan="1">only with <italic>av</italic></td><td rowspan="1" colspan="1">with <italic>av</italic> and <italic>pv</italic></td></tr><tr><td rowspan="1" colspan="1">
              <bold>Seta <italic>pd3</italic> on tibia I</bold>
            </td><td rowspan="1" colspan="1">present</td><td rowspan="1" colspan="1">present</td><td rowspan="1" colspan="1">present</td><td rowspan="1" colspan="1">absent</td><td rowspan="1" colspan="1">present</td><td rowspan="1" colspan="1">present</td></tr><tr><td rowspan="1" colspan="1">
              <bold>Male holoventral shield</bold>
            </td><td rowspan="1" colspan="1">present</td><td rowspan="1" colspan="1">present</td><td rowspan="1" colspan="1">present</td><td rowspan="1" colspan="1">?</td><td rowspan="1" colspan="1">nearly always present</td><td rowspan="1" colspan="1">absent, with separate sub-triangular anal shield</td></tr><tr><td rowspan="1" colspan="1">
              <bold>Large spine or spur-like seta(e) on male leg II</bold>
            </td><td rowspan="1" colspan="1">absent</td><td rowspan="1" colspan="1">absent</td><td rowspan="1" colspan="1">absent</td><td rowspan="1" colspan="1">?</td><td rowspan="1" colspan="1">absent</td><td rowspan="1" colspan="1">present</td></tr><tr><td rowspan="1" colspan="1">
              <bold>Seta <italic>st4</italic></bold>
            </td><td rowspan="1" colspan="1">present</td><td rowspan="1" colspan="1">present</td><td rowspan="1" colspan="1">present</td><td rowspan="1" colspan="1">absent</td><td rowspan="1" colspan="1">present</td><td rowspan="1" colspan="1">absent</td></tr><tr><td rowspan="1" colspan="1">
              <bold>Spatulate elongate <italic>Jv5</italic> and <italic>Zv5</italic></bold>
            </td><td rowspan="1" colspan="1">absent</td><td rowspan="1" colspan="1">absent</td><td rowspan="1" colspan="1">absent</td><td rowspan="1" colspan="1">present</td><td rowspan="1" colspan="1">absent</td><td rowspan="1" colspan="1">absent</td></tr><tr><td rowspan="1" colspan="1">
              <bold>Cheliceral dorsal seta</bold>
            </td><td rowspan="1" colspan="1">present</td><td rowspan="1" colspan="1">present</td><td rowspan="1" colspan="1">present</td><td rowspan="1" colspan="1">absent</td><td rowspan="1" colspan="1">present</td><td rowspan="1" colspan="1">present</td></tr><tr><td rowspan="1" colspan="1">
              <bold>Internal malae with elongate densely hairs</bold>
            </td><td rowspan="1" colspan="1">absent</td><td rowspan="1" colspan="1">absent</td><td rowspan="1" colspan="1">absent</td><td rowspan="1" colspan="1">present</td><td rowspan="1" colspan="1">absent</td><td rowspan="1" colspan="1">present</td></tr></tbody></table></table-wrap></tp:treatment-sec><ref-list><ref id="B16"><mixed-citation xmlns:xlink="http://www.w3.org/1999/xlink" xlink:type="simple">
          <person-group><name name-style="western"><surname>Evans</surname><given-names>GO</given-names></name><name name-style="western"><surname>Till</surname><given-names>WM</given-names></name></person-group> (<year>1965</year>) <article-title>Studies on the British <tp:taxon-name><tp:taxon-name-part taxon-name-part-type="family">Dermanyssidae</tp:taxon-name-part></tp:taxon-name> (<tp:taxon-name><tp:taxon-name-part taxon-name-part-type="subclass">Acari</tp:taxon-name-part></tp:taxon-name>: <tp:taxon-name><tp:taxon-name-part taxon-name-part-type="order">Mesostigmata</tp:taxon-name-part></tp:taxon-name>) (Part 1) External morphology.</article-title> <source>Bulletin of the British Museum (Natural History) Zoology</source> <volume>13</volume>: <fpage>247</fpage>–<lpage>294</lpage>.</mixed-citation></ref><ref id="B17"><mixed-citation xmlns:xlink="http://www.w3.org/1999/xlink" xlink:type="simple">
          <person-group><name name-style="western"><surname>Evans</surname><given-names>GO</given-names></name><name name-style="western"><surname>Till</surname><given-names>WM</given-names></name></person-group> (<year>1966</year>) <article-title>Studies on the British <tp:taxon-name><tp:taxon-name-part taxon-name-part-type="family">Dermanyssidae</tp:taxon-name-part></tp:taxon-name> (<tp:taxon-name><tp:taxon-name-part taxon-name-part-type="subclass">Acari</tp:taxon-name-part></tp:taxon-name>: <tp:taxon-name><tp:taxon-name-part taxon-name-part-type="order">Mesostigmata</tp:taxon-name-part></tp:taxon-name>). Part II. Classification.</article-title> <source>Bulletin of the British Museum (Natural History) Zoology</source> <volume>14</volume>: <fpage>107</fpage>–<lpage>370</lpage>.</mixed-citation></ref><ref id="B49"><mixed-citation xmlns:xlink="http://www.w3.org/1999/xlink" xlink:type="simple">
          <person-group><name name-style="western"><surname>Trägårdh</surname><given-names>I</given-names></name></person-group> (<year>1952</year>) <article-title><tp:taxon-name><tp:taxon-name-part taxon-name-part-type="subclass">Acarina</tp:taxon-name-part></tp:taxon-name>, collected by the Mangarevan expedition to South Eastern Polynesia in 1934 by the Bernice P. Bishop Museum, Honolulu, Hawaii. <tp:taxon-name><tp:taxon-name-part taxon-name-part-type="order">Mesostigmata</tp:taxon-name-part></tp:taxon-name>.</article-title> <source>Arkiv för Zoologi</source> <volume>4</volume>: <fpage>45</fpage>–<lpage>90</lpage>.</mixed-citation></ref><ref id="B20"><mixed-citation xmlns:xlink="http://www.w3.org/1999/xlink" xlink:type="simple">
          <person-group><name name-style="western"><surname>Hunter</surname><given-names>PE</given-names></name></person-group> (<year>1966</year>) <article-title>The genus <italic><tp:taxon-name><tp:taxon-name-part taxon-name-part-type="genus">Pneumolaelaps</tp:taxon-name-part></tp:taxon-name></italic> with description of three new species (<tp:taxon-name><tp:taxon-name-part taxon-name-part-type="subclass">Acarina</tp:taxon-name-part></tp:taxon-name>: <tp:taxon-name><tp:taxon-name-part taxon-name-part-type="family">Laelaptidae</tp:taxon-name-part></tp:taxon-name>).</article-title> <source>Journal of Kansas Entomological Society</source> <volume>39</volume>(<issue>3</issue>): <fpage>357</fpage>–<lpage>369</lpage>.</mixed-citation></ref><ref id="B38"><mixed-citation xmlns:xlink="http://www.w3.org/1999/xlink" xlink:type="simple">
          <person-group><name name-style="western"><surname>Lindquist</surname><given-names>EE</given-names></name><name name-style="western"><surname>Krantz</surname><given-names>GW</given-names></name><name name-style="western"><surname>Walter</surname><given-names>DE</given-names></name></person-group> (<year>2009</year>) <article-title>Order <tp:taxon-name><tp:taxon-name-part taxon-name-part-type="order">Mesostigmata</tp:taxon-name-part></tp:taxon-name>.</article-title> In: <person-group><name name-style="western"><surname>Krantz</surname><given-names>GW</given-names></name><name name-style="western"><surname>Walter</surname><given-names>DE</given-names></name></person-group> (<role>Eds</role>) <source>A Manual and Acarology</source>, <edition>Third edition</edition>. <publisher-name>Texas Tech University Press</publisher-name>, <publisher-loc>Lubbock</publisher-loc>, <fpage>124</fpage>–<lpage>232</lpage>.</mixed-citation></ref><ref id="B44"><mixed-citation xmlns:xlink="http://www.w3.org/1999/xlink" xlink:type="simple">
          <person-group><name name-style="western"><surname>Rosario</surname><given-names>RMT</given-names></name></person-group> (<year>1981</year>) <article-title>Philippine <tp:taxon-name><tp:taxon-name-part taxon-name-part-type="subfamily">Hypoaspidinae</tp:taxon-name-part></tp:taxon-name> (<tp:taxon-name><tp:taxon-name-part taxon-name-part-type="subclass">Acarina</tp:taxon-name-part></tp:taxon-name>: <tp:taxon-name><tp:taxon-name-part taxon-name-part-type="order">Mesostigmata</tp:taxon-name-part></tp:taxon-name>: <tp:taxon-name><tp:taxon-name-part taxon-name-part-type="family">Laelapidae</tp:taxon-name-part></tp:taxon-name>).</article-title> <source>Philippine Entomologist</source> <volume>5</volume>: <fpage>23</fpage>–<lpage>82</lpage>.</mixed-citation></ref><ref id="B2"><mixed-citation xmlns:xlink="http://www.w3.org/1999/xlink" xlink:type="simple">
          <person-group><name name-style="western"><surname>Beaulieu</surname><given-names>F</given-names></name></person-group> (<year>2009</year>) <article-title>Review of the mite genus <italic><tp:taxon-name><tp:taxon-name-part taxon-name-part-type="genus">Gaeolaelaps</tp:taxon-name-part></tp:taxon-name></italic> Evans and Till (<tp:taxon-name><tp:taxon-name-part taxon-name-part-type="subclass">Acari</tp:taxon-name-part></tp:taxon-name>: <tp:taxon-name><tp:taxon-name-part taxon-name-part-type="family">Laelapidae</tp:taxon-name-part></tp:taxon-name>), and description of a new species from North America, <italic><tp:taxon-name><tp:taxon-name-part taxon-name-part-type="genus">G.</tp:taxon-name-part> <tp:taxon-name-part taxon-name-part-type="species">gillespiei</tp:taxon-name-part></tp:taxon-name></italic> n. sp.</article-title> <source>Zootaxa</source> <volume>2158</volume>: <fpage>33</fpage>–<lpage>49</lpage>.</mixed-citation></ref><ref id="B24"><mixed-citation xmlns:xlink="http://www.w3.org/1999/xlink" xlink:type="simple">
          <person-group><name name-style="western"><surname>Joharchi</surname><given-names>O</given-names></name><name name-style="western"><surname>Halliday</surname><given-names>B</given-names></name><name name-style="western"><surname>Saboori</surname><given-names>A</given-names></name><name name-style="western"><surname>Kamali</surname><given-names>K</given-names></name></person-group> (<year>2011</year>) <article-title>New species and new records of mites of the family <tp:taxon-name><tp:taxon-name-part taxon-name-part-type="family">Laelapidae</tp:taxon-name-part></tp:taxon-name> (<tp:taxon-name><tp:taxon-name-part taxon-name-part-type="subclass">Acari</tp:taxon-name-part></tp:taxon-name>: <tp:taxon-name><tp:taxon-name-part taxon-name-part-type="order">Mesostigmata</tp:taxon-name-part></tp:taxon-name>) associated with ants in Iran.</article-title> <source>Zootaxa</source> <volume>2972</volume>: <fpage>22</fpage>–<lpage>36</lpage>. doi: <ext-link xlink:type="simple" ext-link-type="doi" xlink:href="10.11646/zootaxa.2883.1.2">10.11646/zootaxa.2883.1.2</ext-link></mixed-citation></ref><ref id="B39"><mixed-citation xmlns:xlink="http://www.w3.org/1999/xlink" xlink:type="simple">
          <person-group><name name-style="western"><surname>Marais</surname><given-names>JF</given-names></name><name name-style="western"><surname>Loots</surname><given-names>GC</given-names></name></person-group> (<year>1969</year>) <article-title><italic><tp:taxon-name><tp:taxon-name-part taxon-name-part-type="genus">Laelaspisella</tp:taxon-name-part></tp:taxon-name></italic>, a new dermanyssid genus (<tp:taxon-name><tp:taxon-name-part taxon-name-part-type="subclass">Acari</tp:taxon-name-part></tp:taxon-name>: <tp:taxon-name><tp:taxon-name-part taxon-name-part-type="order">Mesostigmata</tp:taxon-name-part></tp:taxon-name>) from the Ethiopian Region.</article-title> <source>Wetenskaplike Bydraes van die P.U. vir C.H.O., Reeks B, Natuurwetenskappe</source> <volume>4</volume>: <fpage>1</fpage>–<lpage>10</lpage>.</mixed-citation></ref></ref-list></tp:taxon-treatment>
