# Supplementary material for: A new genus and species of Laelapidae from Iran with notes on Gymnolaelaps Berlese and Laelaspisella Marais & Loots (Acari, Mesostigmata)
Source: Zookeys. 2016 Jan 5;(549):23–49. doi: 10.3897/zookeys.549.6891 (PMC4727481; doi:10.3897/zookeys.549.6891)
Supplement: XML Treatment for Pogonolaelaps canestrinii [file zookeys.549.6891-treatment2.xml]

<!DOCTYPE tp:taxon-treatment
  PUBLIC "-//TaxonX//DTD Taxonomic Treatment Publishing DTD v0 20100105//EN" "tax-treatment-NSO.dtd">
<tp:taxon-treatment xmlns:tp="http://www.plazi.org/taxpub"><tp:treatment-meta><kwd-group><label>Taxon classification</label><kwd><named-content content-type="kingdom">Animalia</named-content></kwd><kwd><named-content content-type="order">Mesostigmata</named-content></kwd><kwd><named-content content-type="family">Laelapidae</named-content></kwd></kwd-group><mixed-citation publication-type="journal"><person-group><name><surname>Nemati</surname><given-names>Alireza</given-names></name><name><surname>Gwiazdowicz</surname><given-names>Dariusz J.</given-names></name></person-group><article-title>A new genus and species of <tp:taxon-name><tp:taxon-name-part taxon-name-part-type="family">Laelapidae</tp:taxon-name-part></tp:taxon-name> from Iran with notes on <italic><tp:taxon-name><tp:taxon-name-part taxon-name-part-type="genus">Gymnolaelaps</tp:taxon-name-part></tp:taxon-name></italic> Berlese and <italic><tp:taxon-name><tp:taxon-name-part taxon-name-part-type="genus">Laelaspisella</tp:taxon-name-part></tp:taxon-name></italic> Marais &amp; Loots (<tp:taxon-name><tp:taxon-name-part taxon-name-part-type="subclass">Acari</tp:taxon-name-part></tp:taxon-name>, <tp:taxon-name><tp:taxon-name-part taxon-name-part-type="order">Mesostigmata</tp:taxon-name-part></tp:taxon-name>)</article-title><source>Zookeys</source><day>5</day><month>1</month><year>2016</year><volume>2016</volume><issue>549</issue><fpage>23</fpage><lpage>49</lpage><pub-id pub-id-type="doi">10.3897/zookeys.549.6891</pub-id></mixed-citation></tp:treatment-meta><tp:nomenclature><tp:taxon-name>
            <tp:taxon-name-part taxon-name-part-type="genus">Pogonolaelaps</tp:taxon-name-part>
            <tp:taxon-name-part taxon-name-part-type="species">canestrinii</tp:taxon-name-part>
          </tp:taxon-name><tp:taxon-authority>(Berlese, 1903)</tp:taxon-authority><tp:taxon-status xmlns:xlink="http://www.w3.org/1999/xlink" xlink:type="simple">comb. n.</tp:taxon-status><xref ref-type="fig" rid="F1">Figures 1–6</xref><xref ref-type="fig" rid="F2">, 7–10</xref><xref ref-type="fig" rid="F3">, 11–14</xref><tp:nomenclature-citation-list><tp:nomenclature-citation><tp:taxon-name><tp:taxon-name-part taxon-name-part-type="genus">Laelaps</tp:taxon-name-part> <tp:taxon-name-part taxon-name-part-type="species">canestrinii</tp:taxon-name-part></tp:taxon-name><comment> Berlese, 1892: LXIX, 1.</comment></tp:nomenclature-citation><tp:nomenclature-citation><tp:taxon-name>
                <tp:taxon-name-part taxon-name-part-type="genus">Laelaps</tp:taxon-name-part> (<tp:taxon-name-part taxon-name-part-type="subgenus">Eulaelaps</tp:taxon-name-part>) <tp:taxon-name-part taxon-name-part-type="species">canestrinii</tp:taxon-name-part></tp:taxon-name><comment> Berlese, 1903: 13.</comment></tp:nomenclature-citation><tp:nomenclature-citation><tp:taxon-name><tp:taxon-name-part taxon-name-part-type="genus">Hypoaspis</tp:taxon-name-part> <tp:taxon-name-part taxon-name-part-type="species">canestrinii</tp:taxon-name-part></tp:taxon-name><comment>. — <xref ref-type="bibr" rid="B41">Oudemans 1902</xref>: 24; <xref ref-type="bibr" rid="B42">Oudemans 1903</xref>; 129; <xref ref-type="bibr" rid="B10">Buitendijk 1945</xref>: 295.</comment></tp:nomenclature-citation><tp:nomenclature-citation><tp:taxon-name>
                <tp:taxon-name-part taxon-name-part-type="genus">Laelaspis</tp:taxon-name-part> (<tp:taxon-name-part taxon-name-part-type="subgenus">Hypoaspis</tp:taxon-name-part>) <tp:taxon-name-part taxon-name-part-type="species">canestrinii</tp:taxon-name-part></tp:taxon-name><comment>. — <xref ref-type="bibr" rid="B5">Berlese 1904</xref>.</comment></tp:nomenclature-citation><tp:nomenclature-citation><tp:taxon-name><tp:taxon-name-part taxon-name-part-type="genus">Gymnolaelaps</tp:taxon-name-part> <tp:taxon-name-part taxon-name-part-type="species">canestrinii</tp:taxon-name-part></tp:taxon-name><comment>. — <xref ref-type="bibr" rid="B51">Vitzthum 1929</xref>: 25; <xref ref-type="bibr" rid="B45">Sellnick 1931</xref>: 695; <xref ref-type="bibr" rid="B12">Costa 1962</xref>: 491: <xref ref-type="bibr" rid="B13">Costa 1966</xref>: 74; <xref ref-type="bibr" rid="B8">Bhattacharyya 1968</xref>: 539; <xref ref-type="bibr" rid="B24">Joharchi et al. 2011</xref>: 23.</comment></tp:nomenclature-citation><tp:nomenclature-citation><tp:taxon-name><tp:taxon-name-part taxon-name-part-type="genus">Laelaps</tp:taxon-name-part> <tp:taxon-name-part taxon-name-part-type="species">canestrinii</tp:taxon-name-part></tp:taxon-name><comment>. — <xref ref-type="bibr" rid="B48">Tipton 1960</xref>: 290.</comment></tp:nomenclature-citation><tp:nomenclature-citation><tp:taxon-name>
                <tp:taxon-name-part taxon-name-part-type="genus">Hypoaspis</tp:taxon-name-part> (<tp:taxon-name-part taxon-name-part-type="subgenus">Gymnolaelaps</tp:taxon-name-part>) <tp:taxon-name-part taxon-name-part-type="species">canestrinii</tp:taxon-name-part></tp:taxon-name><comment>. — <xref ref-type="bibr" rid="B21">Hunter 1967</xref>: 99; <xref ref-type="bibr" rid="B9">Bregetova 1977</xref>: 523.</comment></tp:nomenclature-citation><tp:nomenclature-citation><tp:taxon-name>
                <tp:taxon-name-part taxon-name-part-type="genus">Pseudoparasitus</tp:taxon-name-part> (<tp:taxon-name-part taxon-name-part-type="subgenus">Gymnolaelaps</tp:taxon-name-part>) <tp:taxon-name-part taxon-name-part-type="species">canestrinii</tp:taxon-name-part></tp:taxon-name><comment>. — <xref ref-type="bibr" rid="B28">Karg 1981</xref>: 218; <xref ref-type="bibr" rid="B30">Karg 1989</xref>, 334; <xref ref-type="bibr" rid="B31">Karg 1993</xref>: 135.</comment></tp:nomenclature-citation><tp:nomenclature-citation><tp:taxon-name>
                <tp:taxon-name-part taxon-name-part-type="genus">Hypoaspis</tp:taxon-name-part> (<tp:taxon-name-part taxon-name-part-type="subgenus">Cosmolaelaps</tp:taxon-name-part>) <tp:taxon-name-part taxon-name-part-type="species">canestrinii</tp:taxon-name-part></tp:taxon-name><comment>. — <xref ref-type="bibr" rid="B27">Karg 1979</xref>: 71.</comment></tp:nomenclature-citation><tp:nomenclature-citation><tp:taxon-name><tp:taxon-name-part taxon-name-part-type="genus">Laelaspisella</tp:taxon-name-part> <tp:taxon-name-part taxon-name-part-type="species">canestrinii</tp:taxon-name-part></tp:taxon-name><comment>. — <xref ref-type="bibr" rid="B23">Joharchi and Halliday 2013</xref>: 46; <xref ref-type="bibr" rid="B40">Moreira 2014</xref>: 316.</comment></tp:nomenclature-citation></tp:nomenclature-citation-list></tp:nomenclature><tp:treatment-sec sec-type="Specimens examined"><title>Specimens examined.</title><p>Khuzestan province: Ahwaz (<named-content xmlns:xlink="http://www.w3.org/1999/xlink" content-type="dwc:verbatimCoordinates" xlink:type="simple">31°19'22"N, 48°40'50"E</named-content>, H: 16 m), nest of unknown ant, two females, coll. A. Nemati, 2012; Baghmalek (<named-content xmlns:xlink="http://www.w3.org/1999/xlink" content-type="dwc:verbatimCoordinates" xlink:type="simple">31°31'22"N, 49°53'8"E</named-content>, H: 707m), soil, one female and one male, coll. A. Nemati, 2012; Ghaletol (<named-content xmlns:xlink="http://www.w3.org/1999/xlink" content-type="dwc:verbatimCoordinates" xlink:type="simple">31°37'55"N, 49°53'20"E</named-content>, H: 885 m), soil and nest materials of unknown ant, one female, coll. A. Nemati, 2012; Izeh (<named-content xmlns:xlink="http://www.w3.org/1999/xlink" content-type="dwc:verbatimCoordinates" xlink:type="simple">31°49'52"N, 49°52'9"E</named-content>, H: 845 m), soil, two females, coll. A. Nemati, 2012 and Masjed-Soleiman (<named-content xmlns:xlink="http://www.w3.org/1999/xlink" content-type="dwc:verbatimCoordinates" xlink:type="simple">31°56'11"N, 49°18'14"E</named-content>, H: 251 m), soil, one female, coll. A. Nemati, 2011. Chaharmahal Va Bakhtiari province: Shahrekord (<named-content xmlns:xlink="http://www.w3.org/1999/xlink" content-type="dwc:verbatimCoordinates" xlink:type="simple">32°19'39"N, 50°51'35"E</named-content>, H: 2206 m), soil, three females, coll. A. Nemati, 2009, Lordegan (<named-content xmlns:xlink="http://www.w3.org/1999/xlink" content-type="dwc:verbatimCoordinates" xlink:type="simple">31°30'30"N, 50°49'39"E</named-content>, H: 1594 m), soil, three females and two males, coll. A. Nemati, 2012; Naghan (<named-content xmlns:xlink="http://www.w3.org/1999/xlink" content-type="dwc:verbatimCoordinates" xlink:type="simple">31°56'19"N, 50°44'54"E</named-content>, H: 2219 m), soil, one female, coll. M. Mohseni, 2010. Ben (<named-content xmlns:xlink="http://www.w3.org/1999/xlink" content-type="dwc:verbatimCoordinates" xlink:type="simple">32°32'32"N, 50°43'48"E</named-content>, H: 2203 m), soil, four females and one male, coll. A. Nemati, 2011. Esfahan province: Esfahan (<named-content xmlns:xlink="http://www.w3.org/1999/xlink" content-type="dwc:verbatimCoordinates" xlink:type="simple">32°39'37"N, 51°41'22"E</named-content>, H: 1608 m), soil, coll. A. Nemati, 2011. Kashan, soil, five females, coll. M. Fahiminezhad, 2006. Shahreza, soil, one female (<named-content xmlns:xlink="http://www.w3.org/1999/xlink" content-type="dwc:verbatimCoordinates" xlink:type="simple">32°07'N, 51°55'E</named-content>, alt. 1725 m), 22 August 2010; one female (<named-content xmlns:xlink="http://www.w3.org/1999/xlink" content-type="dwc:verbatimCoordinates" xlink:type="simple">32°01'N, 51°53'E</named-content>, alt. 1800 m), <!--PageBreak-->20 March 2011; one female (<named-content xmlns:xlink="http://www.w3.org/1999/xlink" content-type="dwc:verbatimCoordinates" xlink:type="simple">32°01'N, 51°53'E</named-content>, alt. 1806 m), 4 April 2011; three females (<named-content xmlns:xlink="http://www.w3.org/1999/xlink" content-type="dwc:verbatimCoordinates" xlink:type="simple">32°02'N, 51°51'E</named-content>, alt. 1827 m), 11 June 2011; five females and two males (<named-content xmlns:xlink="http://www.w3.org/1999/xlink" content-type="dwc:verbatimCoordinates" xlink:type="simple">31°39'N, 51°55'E</named-content>, alt. 2220 m), 9 July 2011; one female and one male (<named-content xmlns:xlink="http://www.w3.org/1999/xlink" content-type="dwc:verbatimCoordinates" xlink:type="simple">32°00'20"N, 51°52'54"E</named-content>, alt. 1823 m), 17 July 2011; two females (<named-content xmlns:xlink="http://www.w3.org/1999/xlink" content-type="dwc:verbatimCoordinates" xlink:type="simple">31°56'N, 51°44'E</named-content>, alt. 1963 m), 4 August 2011. Microslides were deposited in <abbrev xmlns:xlink="http://www.w3.org/1999/xlink" content-type="institution" xlink:title="Acarological Laboratory, Department of Plant Protection, Agricultural College, Shahrekord University" xlink:type="simple">APAS</abbrev>.</p><p>Explanation concerning Berlese’ specimens were cited in the following text under notes on the male of <italic><tp:taxon-name><tp:taxon-name-part taxon-name-part-type="genus">Pogonolaelaps</tp:taxon-name-part> <tp:taxon-name-part taxon-name-part-type="species">canestrinii</tp:taxon-name-part></tp:taxon-name></italic>.</p></tp:treatment-sec><tp:treatment-sec sec-type="Diagnosis"><title>Diagnosis.</title><p>Podonotal region with 23 pairs of thin small setae with small knobs at their base (except for <italic>j1</italic> and <italic>z1</italic>); opisthonotal region with 32 pairs of setae, three unpaired setae between <italic>J</italic> series and seven pairs of long barbed setae; pre-sternal area with a pair of indistinct poorly sclerotized plates; <italic>iv1-3</italic> slit-like and located on the sternal shield surface; peritremes long, extending to coxa I anteriorly; internal malae densely fringed. Epistome with smooth anterior margin. Palp apotele three-tined; genu IV with 10 setae, including two ventral setae (<italic>av</italic> and <italic>pv</italic>).</p></tp:treatment-sec><tp:treatment-sec sec-type="Description of the female"><title>Description of the female</title><p>(n = 7). Figures <xref ref-type="fig" rid="F1">1</xref>–<xref ref-type="fig" rid="F2">10</xref>.</p><p>
            <bold><italic>Dorsal idiosoma</italic>.</bold> Dorsal shield oval-shaped, length 624–723, width at level of setae <italic>r3</italic> 425-465; reticulation more distinct on opisthonotal part; podonotal region with 23 pairs of thin small setae with small knobs at their base (except for <italic>j1</italic> and <italic>z1</italic>); opisthonotal region with 32 pairs of setae, three unpaired setae between <italic>J</italic> series and seven pairs of long barbed setae (Fig. <xref ref-type="fig" rid="F1">5</xref>). Dorsal setae short (26–36) except for longer setae on opisthonotal part (52–83). Dorsal idiosoma with 19 pairs of lyrifissures and pore-like structures.</p><p>
            <bold><italic>Ventral idiosoma</italic></bold> (Figs <xref ref-type="fig" rid="F1">1–4</xref>). Tritosternum with tubular base (39–47) and pilose laciniae (65–80). Pre-sternal area with a pair of indistinct poorly sclerotized plates (Figs <xref ref-type="fig" rid="F1">1</xref>, <xref ref-type="fig" rid="F1">2</xref>). Sternal shield (Figs <xref ref-type="fig" rid="F1">1</xref>, <xref ref-type="fig" rid="F1">2</xref>) reticulate anteriorly and laterally, smooth posteriorly, 80–96 long, 107–122 wide, anterior margin sinuate, convex medially, posterior margin deeply concave, sternal setae smooth, <italic>st1</italic> (46–67), <italic>st2</italic> (47–50), <italic>st3</italic> (44–57), <italic>iv1</italic> slit-like, located slightly anterior to <italic>st1</italic>; <italic>iv2</italic> slit-like, between <italic>st2-st3</italic>, <italic>iv3</italic> slit-like, located on postero-lateral corners of sternal shield; <italic>st4</italic> absent. Genital shield (Figs <xref ref-type="fig" rid="F1">1</xref>, <xref ref-type="fig" rid="F1">3</xref>) broad, well ornamented, 346–374 long (including hyaline flap at the base of posterior margin of sternal shield), 177–195 wide at level of <italic>st5</italic> and widest (239–260) near setae <italic>Zv1</italic>, abutting anal shield, bearing one pair of setae (<italic>st5</italic> 44–49); paragenital pores (<italic>iv5</italic>) on soft integument posterior to genital setae. Anal shield (Fig. <xref ref-type="fig" rid="F1">4</xref>) sub-triangular, reticulated, 99–109 long, 177–195 wide, post-anal seta (43–45) slightly longer than para-anal setae (36–42). Cribrum extending laterally to level of post-anal seta. Opisthogastric surface with: one pair of elongate metapodal plates plus two pairs of platelets (Figs <xref ref-type="fig" rid="F1">1</xref>, <xref ref-type="fig" rid="F1">3</xref>); 10–11 pairs of setae, 36–49 μm long; and seven pairs of pore-like structures, plus one pair (<italic>gv3</italic>) on lateral margin of anal shield. Stigmata surrounded by narrow, pointed stigmatal plate, which extends posteriorly past level of mid-coxae IV. Peritremes long, extending to anterior of coxa I. Endopodal, podal and exopodal plates as in genus.</p><p>
            <bold><italic>Gnathosoma</italic>.</bold> Hypostome (Fig. <xref ref-type="fig" rid="F2">7</xref>) with three pairs of similar smooth simple setae (<italic>h1</italic>:69–79, <italic>h2</italic>: 21–30, <italic>h3</italic>: 72–84) plus one pair of palpcoxal setae (40–47). Deutosternal groove with six rows of denticles; corniculi normal, horn-like, reaching mid-level <!--PageBreak-->of palp femur; internal malae densely fringed with very elongate hairs. Epistome (Fig. <xref ref-type="fig" rid="F2">8</xref>) with smooth anterior margin. Arthrodial processes of chelicerae (Fig. <xref ref-type="fig" rid="F2">9</xref>) developed, movable digit (47–49) with two teeth, middle article (174–187), fixed digit with six teeth, setaceous pilus dentilis small. Palp attributes as in the genus.</p><p>
            <bold><italic>Legs</italic>.</bold> Tarsi I–IV with claws and ambulacra. Legs I (559–580) and IV (587–605), longer than legs II (429–450) and III (429–455). Genu IV (Figs <xref ref-type="fig" rid="F1">6</xref>, <xref ref-type="fig" rid="F2">10</xref>) with 10 setae, including two ventral setae (<italic>av</italic> and <italic>pv</italic>).</p></tp:treatment-sec><tp:treatment-sec sec-type="Description of the male"><title>Description of the male</title><p>(n = 5). Figures <xref ref-type="fig" rid="F3">11–14</xref>.</p><p>
            <bold><italic>Dorsal idiosoma</italic></bold> (Fig. <xref ref-type="fig" rid="F3">11</xref>). Dorsal shield 512–540 long, 300–315 wide, dorsal chaetotaxy as for female, except setae that are slightly shorter.</p><p>
            <bold><italic>Ventral idiosoma</italic></bold> (Fig. <xref ref-type="fig" rid="F3">12</xref>). Presternal area with transverse lines, not well sclerotised; sternito-genito-ventral shield, 351–357 long, 213–234 wide, reticulated <!--PageBreak-->throughout, bearing eight pairs of simple pointed setae, <italic>st1</italic>-<italic>st5</italic> (26–36), <italic>Zv1</italic> and <italic>Jv1–2</italic> (36–45); with separate reticulated anal shield, 60–75 long, 94–106 wide; without metapodal plates. Soft cuticle with ten pairs of pointed, barbed setae.</p><!--PageBreak--><p>
            <bold><italic>Gnathosoma</italic>.</bold> As in female (Fig. <xref ref-type="fig" rid="F3">13</xref>); chelicerae (Fig. <xref ref-type="fig" rid="F3">14</xref>) with middle segment (122–130), fixed digit (34–36) bearing two teeth. Pilus dentilis setiform. Movable digit (34) with one tooth; spermatodactyl (41–44).</p><p>
            <bold><italic>Legs</italic>.</bold> Tarsi I-IV with claws and ambulacra. leg I (490–556), leg II (354–400), leg III (387–411), leg IV (569–577), legs I and IV longer than legs II and III. Structure and chaetotaxy as in female, except femur II, which bears a spine-like <italic>pv1</italic> seta.</p></tp:treatment-sec><tp:treatment-sec sec-type="Notes on the male of Pogonolaelaps canestrinii (Berlese)"><title>Notes on the male of <italic><tp:taxon-name><tp:taxon-name-part taxon-name-part-type="genus">Pogonolaelaps</tp:taxon-name-part> <tp:taxon-name-part taxon-name-part-type="species">canestrinii</tp:taxon-name-part></tp:taxon-name></italic> (Berlese), comb. n.</title><p>The described males of <italic><tp:taxon-name><tp:taxon-name-part taxon-name-part-type="genus">Gymnolaelaps</tp:taxon-name-part></tp:taxon-name></italic> have a holoventral shield. Some confusion about the state of the male ventral shields in <italic><tp:taxon-name><tp:taxon-name-part taxon-name-part-type="genus">Pogonolaelaps</tp:taxon-name-part> <tp:taxon-name-part taxon-name-part-type="species">canestrinii</tp:taxon-name-part></tp:taxon-name></italic> (Berlese), comb. n. exist as <xref ref-type="bibr" rid="B3">Berlese (1892)</xref> originally showed the anal shield not separated, but later <xref ref-type="bibr" rid="B5">Berlese (1904)</xref> illustrated the species with a separate anal shield. <xref ref-type="bibr" rid="B12">Costa (1962)</xref> and <xref ref-type="bibr" rid="B21">Hunter (1967)</xref> regarded the species as having a separate anal shield, and here we confirm this by checking the type specimens of <italic><tp:taxon-name><tp:taxon-name-part taxon-name-part-type="genus">Pogonolaelaps</tp:taxon-name-part> <tp:taxon-name-part taxon-name-part-type="species">canestrinii</tp:taxon-name-part></tp:taxon-name></italic> comb. n. kindly examined by Dr. Roberto Nanelli, and the type information is as follows:</p><p>Slide 4 Myrm./45 labeled <italic><tp:taxon-name><tp:taxon-name-part taxon-name-part-type="genus">Laelaps</tp:taxon-name-part> <tp:taxon-name-part taxon-name-part-type="species">canestrinii</tp:taxon-name-part></tp:taxon-name></italic> Berl., 1 female, type, nidi formiche, Portici; (nests of ant, Portici: a locality near the city of Naples, Italy); Slide 4 Myrm./46 labelled <italic><tp:taxon-name><tp:taxon-name-part taxon-name-part-type="genus">Laelaps</tp:taxon-name-part> <tp:taxon-name-part taxon-name-part-type="species">canestrinii</tp:taxon-name-part></tp:taxon-name></italic> Berl., 1 female, nidi formiche, Portici; Slide 4 Myrm./47 labelled <italic><tp:taxon-name><tp:taxon-name-part taxon-name-part-type="genus">Laelaps</tp:taxon-name-part> <tp:taxon-name-part taxon-name-part-type="species">canestrinii</tp:taxon-name-part></tp:taxon-name></italic> Berl., 3 females, type, nidi formiche, Portici; Slide 4 Myrm./48 labelled <italic><tp:taxon-name><tp:taxon-name-part taxon-name-part-type="genus">Laelaps</tp:taxon-name-part> <tp:taxon-name-part taxon-name-part-type="species">canestrinii</tp:taxon-name-part></tp:taxon-name></italic> Berl., 1 male, type, nidi formiche, (without locality of collection) (perhaps Portici); Slide 221/31 labelled <tp:taxon-name><tp:taxon-name-part taxon-name-part-type="genus">Hypoaspis</tp:taxon-name-part> (<tp:taxon-name-part taxon-name-part-type="subgenus">Gymnolaelaps</tp:taxon-name-part>) <tp:taxon-name-part taxon-name-part-type="species">canestrinii</tp:taxon-name-part></tp:taxon-name> Berl., female, Spalato, libero nell’humus; (free, vacant in humus); The specimens are in poor condition but it is possible to see that the female’s dorsal shield has short setae, plus seven long thickened posterior setae, very similar to that shown in Figures <xref ref-type="fig" rid="F1">1</xref>, <xref ref-type="fig" rid="F3">11</xref>, <xref ref-type="fig" rid="F3">12</xref>. The slides labelled Myrm.= associated with ant, myrmecophilous.</p><p>
            <xref ref-type="bibr" rid="B3">Berlese (1892)</xref> described female and male specimens of <italic><tp:taxon-name><tp:taxon-name-part taxon-name-part-type="genus">Laelaps</tp:taxon-name-part> <tp:taxon-name-part taxon-name-part-type="species">canestrinii</tp:taxon-name-part></tp:taxon-name></italic>, and according to his figures the female possesses a very wide epigynal shield with four pairs of setae in addition to <italic>st5</italic> and with straight posterior margin, lacks setae between the epigynal and anal shields, sternal shield only with two pairs of setae, lacks the metasternal plates and setae, the movable digit of the chelicera with three teeth, and male without separate anal shield. <xref ref-type="bibr" rid="B5">Berlese (1904)</xref> redescribed <tp:taxon-name><tp:taxon-name-part taxon-name-part-type="genus">Laelaps</tp:taxon-name-part> (<tp:taxon-name-part taxon-name-part-type="subgenus">Hypoaspis</tp:taxon-name-part>) <tp:taxon-name-part taxon-name-part-type="species">canestrinii</tp:taxon-name-part></tp:taxon-name> as epigynal shield of the female posteriorly rounded, carries only <italic>st5</italic>, possess one pair of setae between the epigynal and anal shields. In the male, the anal shield is clearly separate from the genito-ventral shield. The examination of the type material of <italic><tp:taxon-name><tp:taxon-name-part taxon-name-part-type="genus">Pogonolaelaps</tp:taxon-name-part> <tp:taxon-name-part taxon-name-part-type="species">canestrinii</tp:taxon-name-part></tp:taxon-name></italic> and figures by <xref ref-type="bibr" rid="B5">Berlese (1904)</xref> confirm the identity of specimens redescribed in this study.</p></tp:treatment-sec><tp:treatment-sec><!--Section generated to contain objects referenced in tp:taxon-treatment.--><fig id="F1" position="float" orientation="portrait"><label>Figures 1–6.</label><caption><p>
          <italic><tp:taxon-name><tp:taxon-name-part taxon-name-part-type="genus">Pogonolaelaps</tp:taxon-name-part> <tp:taxon-name-part taxon-name-part-type="species">canestrinii</tp:taxon-name-part></tp:taxon-name></italic> (Berlese). (Female): <bold>1–2</bold> Ventral idiosoma <bold>3</bold> Epigynal shield <bold>4</bold> Anal shield <bold>5</bold> End part of dorsal shield <bold>6</bold> Genu and tibia IV (ventral view). Scale bars: 100 µm.</p></caption><graphic xmlns:xlink="http://www.w3.org/1999/xlink" xlink:href="zookeys-549-023-g001.jpg" position="float" orientation="portrait" xlink:type="simple" id="oo_71784.jpg"/></fig><fig id="F2" position="float" orientation="portrait"><label>Figures 7–10.</label><caption><p>
          <italic><tp:taxon-name><tp:taxon-name-part taxon-name-part-type="genus">Pogonolaelaps</tp:taxon-name-part> <tp:taxon-name-part taxon-name-part-type="species">canestrinii</tp:taxon-name-part></tp:taxon-name></italic> (Berlese). (Female): <bold>7</bold> Hypostome <bold>8</bold> Epistome <bold>9</bold> Chelicera <bold>10</bold> Leg IV.</p></caption><graphic xmlns:xlink="http://www.w3.org/1999/xlink" xlink:href="zookeys-549-023-g002.jpg" position="float" orientation="portrait" xlink:type="simple" id="oo_71785.jpg"/></fig><fig id="F3" position="float" orientation="portrait"><label>Figures 11–14.</label><caption><p>
          <italic><tp:taxon-name><tp:taxon-name-part taxon-name-part-type="genus">Pogonolaelaps</tp:taxon-name-part> <tp:taxon-name-part taxon-name-part-type="species">canestrinii</tp:taxon-name-part></tp:taxon-name></italic> (Berlese). (Male): <bold>11</bold> Dorsal shield <bold>12</bold> Ventral idiosoma <bold>13</bold> Hypostome <bold>14</bold> Chelicera.</p></caption><graphic xmlns:xlink="http://www.w3.org/1999/xlink" xlink:href="zookeys-549-023-g003.jpg" position="float" orientation="portrait" xlink:type="simple" id="oo_71786.jpg"/></fig></tp:treatment-sec><ref-list><ref id="B41"><mixed-citation xmlns:xlink="http://www.w3.org/1999/xlink" xlink:type="simple">
          <person-group><name name-style="western"><surname>Oudemans</surname><given-names>AC</given-names></name></person-group> (<year>1902</year>) <article-title>New list of Dutch <tp:taxon-name><tp:taxon-name-part taxon-name-part-type="subclass">Acari</tp:taxon-name-part></tp:taxon-name>. Second Part. With remarks on known and descriptions of a new subfamily, new genera and species.</article-title> <source>Tijdschrift voor Entomologie</source> <volume>45</volume>: <fpage>1</fpage>–<lpage>70</lpage>.</mixed-citation></ref><ref id="B42"><mixed-citation xmlns:xlink="http://www.w3.org/1999/xlink" xlink:type="simple">
          <person-group><name name-style="western"><surname>Oudemans</surname><given-names>AC</given-names></name></person-group> (<year>1903</year>) <article-title>Acarologische Aanteekeningen, VIII.</article-title> <source>Entomologische Berichten</source> <volume>14</volume>: <fpage>100</fpage>–<lpage>103</lpage>.</mixed-citation></ref><ref id="B10"><mixed-citation xmlns:xlink="http://www.w3.org/1999/xlink" xlink:type="simple">
          <person-group><name name-style="western"><surname>Buitendijk</surname><given-names>AM</given-names></name></person-group> (<year>1945</year>) <article-title>Voorloopige catalogus van de <tp:taxon-name><tp:taxon-name-part taxon-name-part-type="subclass">Acari</tp:taxon-name-part></tp:taxon-name> in de collective Oudemans.</article-title> <source>Zoologische Mededelingen</source> <volume>24</volume>: <fpage>281</fpage>–<lpage>391</lpage>.</mixed-citation></ref><ref id="B5"><mixed-citation xmlns:xlink="http://www.w3.org/1999/xlink" xlink:type="simple">
          <person-group><name name-style="western"><surname>Berlese</surname><given-names>A</given-names></name></person-group> (<year>1904</year>) <article-title>Illustrazione iconografica degli <tp:taxon-name><tp:taxon-name-part taxon-name-part-type="subclass">Acari</tp:taxon-name-part></tp:taxon-name> mirmecofili.</article-title> <source>Redia</source> <volume>1</volume>: <fpage>299</fpage>–<lpage>474</lpage>.</mixed-citation></ref><ref id="B51"><mixed-citation xmlns:xlink="http://www.w3.org/1999/xlink" xlink:type="simple">
          <person-group><name name-style="western"><surname>Vitzthum</surname><given-names>HG</given-names></name></person-group> (<year>1929</year>) <article-title>5. Ordnung: Milben, <tp:taxon-name><tp:taxon-name-part taxon-name-part-type="subclass">Acari</tp:taxon-name-part></tp:taxon-name>.</article-title> In: <person-group><name name-style="western"><surname>Brohmer</surname><given-names>P</given-names></name><name name-style="western"><surname>Ehrmann</surname><given-names>P</given-names></name><name name-style="western"><surname>Ulmer</surname><given-names>G</given-names></name></person-group> (<role>Eds</role>) <source>Die Tierwelt Mitteleuropas – Spinnentiere</source>. <publisher-name>Quelle &amp; Meyer</publisher-name>, <publisher-loc>Leipzig</publisher-loc>, <fpage>1</fpage>–<lpage>112</lpage>.</mixed-citation></ref><ref id="B45"><mixed-citation xmlns:xlink="http://www.w3.org/1999/xlink" xlink:type="simple">
          <person-group><name name-style="western"><surname>Sellnick</surname><given-names>M</given-names></name></person-group> (<year>1931</year>) <article-title>XVI. <tp:taxon-name><tp:taxon-name-part taxon-name-part-type="subclass">Acari</tp:taxon-name-part></tp:taxon-name>. Zoologische Forschungsreise nach den Jonischen Inseln und dem Peloponnes.</article-title> <source>Sitzungsberichte der Akademie der Wissenschaften in Wien. Mathematisch-Naturwissenschaftliche Klasse. ABT 1, Mineralogie, Biologie, Erdkunde</source> <volume>140</volume>: <fpage>693</fpage>–<lpage>776</lpage>.</mixed-citation></ref><ref id="B12"><mixed-citation xmlns:xlink="http://www.w3.org/1999/xlink" xlink:type="simple">
          <person-group><name name-style="western"><surname>Costa</surname><given-names>M</given-names></name></person-group> (<year>1962</year>) <article-title>Mites from the nests of the mole-rat (<italic><tp:taxon-name><tp:taxon-name-part taxon-name-part-type="genus">Spalax</tp:taxon-name-part> <tp:taxon-name-part taxon-name-part-type="species">ehrenbergi</tp:taxon-name-part></tp:taxon-name></italic>) in Israel.</article-title> <source>Annals and Magazine of Natural History</source> <volume>13</volume>(<issue>4</issue>): <fpage>481</fpage>–<lpage>503</lpage>. doi: <ext-link xlink:type="simple" ext-link-type="doi" xlink:href="10.1080/00222936108651166">10.1080/00222936108651166</ext-link></mixed-citation></ref><ref id="B13"><mixed-citation xmlns:xlink="http://www.w3.org/1999/xlink" xlink:type="simple">
          <person-group><name name-style="western"><surname>Costa</surname><given-names>M</given-names></name></person-group> (<year>1966</year>) <article-title>The present knowledge of mesostigmatic mites in Israel (<tp:taxon-name><tp:taxon-name-part taxon-name-part-type="subclass">Acari</tp:taxon-name-part></tp:taxon-name>, <tp:taxon-name><tp:taxon-name-part taxon-name-part-type="order">Mesostigmata</tp:taxon-name-part></tp:taxon-name>).</article-title> <source>Israel Journal of Zoology</source> <volume>15</volume>: <fpage>69</fpage>–<lpage>82</lpage>.</mixed-citation></ref><ref id="B8"><mixed-citation xmlns:xlink="http://www.w3.org/1999/xlink" xlink:type="simple">
          <person-group><name name-style="western"><surname>Bhattacharyya</surname><given-names>SK</given-names></name></person-group> (<year>1968</year>) <article-title>Studies on Indian mites (<tp:taxon-name><tp:taxon-name-part taxon-name-part-type="subclass">Acarina</tp:taxon-name-part></tp:taxon-name>: <tp:taxon-name><tp:taxon-name-part taxon-name-part-type="order">Mesostigmata</tp:taxon-name-part></tp:taxon-name>). 6. Six records and descriptions of nine new species.</article-title> <source>Acarologia</source> <volume>10</volume>: <fpage>527</fpage>–<lpage>549</lpage>.</mixed-citation></ref><ref id="B24"><mixed-citation xmlns:xlink="http://www.w3.org/1999/xlink" xlink:type="simple">
          <person-group><name name-style="western"><surname>Joharchi</surname><given-names>O</given-names></name><name name-style="western"><surname>Halliday</surname><given-names>B</given-names></name><name name-style="western"><surname>Saboori</surname><given-names>A</given-names></name><name name-style="western"><surname>Kamali</surname><given-names>K</given-names></name></person-group> (<year>2011</year>) <article-title>New species and new records of mites of the family <tp:taxon-name><tp:taxon-name-part taxon-name-part-type="family">Laelapidae</tp:taxon-name-part></tp:taxon-name> (<tp:taxon-name><tp:taxon-name-part taxon-name-part-type="subclass">Acari</tp:taxon-name-part></tp:taxon-name>: <tp:taxon-name><tp:taxon-name-part taxon-name-part-type="order">Mesostigmata</tp:taxon-name-part></tp:taxon-name>) associated with ants in Iran.</article-title> <source>Zootaxa</source> <volume>2972</volume>: <fpage>22</fpage>–<lpage>36</lpage>. doi: <ext-link xlink:type="simple" ext-link-type="doi" xlink:href="10.11646/zootaxa.2883.1.2">10.11646/zootaxa.2883.1.2</ext-link></mixed-citation></ref><ref id="B48"><mixed-citation xmlns:xlink="http://www.w3.org/1999/xlink" xlink:type="simple">
          <person-group><name name-style="western"><surname>Tipton</surname><given-names>VJ</given-names></name></person-group> (<year>1960</year>) <article-title>The genus <italic><tp:taxon-name><tp:taxon-name-part taxon-name-part-type="genus">Laelaps</tp:taxon-name-part></tp:taxon-name></italic> with a review of the <tp:taxon-name><tp:taxon-name-part taxon-name-part-type="subfamily">Laelapinae</tp:taxon-name-part></tp:taxon-name> and a new subfamily <tp:taxon-name><tp:taxon-name-part taxon-name-part-type="subfamily">Alphalaelaptinae</tp:taxon-name-part></tp:taxon-name> (<tp:taxon-name><tp:taxon-name-part taxon-name-part-type="subclass">Acarina</tp:taxon-name-part></tp:taxon-name>: <tp:taxon-name><tp:taxon-name-part taxon-name-part-type="family">Laelaptidae</tp:taxon-name-part></tp:taxon-name>).</article-title> <source>University of California Publications in Entomology</source> <volume>16</volume>(<issue>6</issue>): <fpage>233</fpage>–<lpage>356</lpage>.</mixed-citation></ref><ref id="B21"><mixed-citation xmlns:xlink="http://www.w3.org/1999/xlink" xlink:type="simple">
          <person-group><name name-style="western"><surname>Hunter</surname><given-names>PE</given-names></name></person-group> (<year>1967</year>) <article-title>Comments on <tp:taxon-name><tp:taxon-name-part taxon-name-part-type="genus">Hypoaspis</tp:taxon-name-part> (<tp:taxon-name-part taxon-name-part-type="subgenus">Gymnolaelaps</tp:taxon-name-part>)</tp:taxon-name> Berlese, 1916 with description of a new species (<tp:taxon-name><tp:taxon-name-part taxon-name-part-type="subclass">Acarina</tp:taxon-name-part></tp:taxon-name>: <tp:taxon-name><tp:taxon-name-part taxon-name-part-type="family">Dermanyssidae</tp:taxon-name-part></tp:taxon-name>; <tp:taxon-name><tp:taxon-name-part taxon-name-part-type="subfamily">Laelapinae</tp:taxon-name-part></tp:taxon-name>).</article-title> <source>Journal of the Georgia Entomological Society</source> <volume>2</volume>: <fpage>100</fpage>–<lpage>102</lpage>.</mixed-citation></ref><ref id="B9"><mixed-citation xmlns:xlink="http://www.w3.org/1999/xlink" xlink:type="simple">
          <person-group><name name-style="western"><surname>Bregetova</surname><given-names>NG</given-names></name></person-group> (<year>1977</year>) <article-title>Family <tp:taxon-name><tp:taxon-name-part taxon-name-part-type="family">Laelaptidae</tp:taxon-name-part></tp:taxon-name> Berlese, 1892.</article-title> In: <person-group><name name-style="western"><surname>Ghilyarov</surname><given-names>MS</given-names></name><name name-style="western"><surname>Bregetova</surname><given-names>NG</given-names></name></person-group> (<role>Eds</role>) <source>Key to the Soil Inhabiting Mites. <tp:taxon-name><tp:taxon-name-part taxon-name-part-type="order">Mesostigmata</tp:taxon-name-part></tp:taxon-name></source>. <publisher-name>Nauka</publisher-name>, <publisher-loc>Leningrad</publisher-loc>, <fpage>483</fpage>–<lpage>554</lpage>. <comment>[In Russian]</comment></mixed-citation></ref><ref id="B28"><mixed-citation xmlns:xlink="http://www.w3.org/1999/xlink" xlink:type="simple">
          <person-group><name name-style="western"><surname>Karg</surname><given-names>W</given-names></name></person-group> (<year>1981</year>) <article-title>Zur Kenntnis der Raubmilbengattung <italic><tp:taxon-name><tp:taxon-name-part taxon-name-part-type="genus">Pseudoparasitus</tp:taxon-name-part></tp:taxon-name></italic> Oudemans, 1902.</article-title> <source>Deutsche Entomologische Zeitschrift</source> <volume>28</volume>: <fpage>209</fpage>–<lpage>220</lpage>. doi: <ext-link xlink:type="simple" ext-link-type="doi" xlink:href="10.1002/mmnd.19810280402">10.1002/mmnd.19810280402</ext-link></mixed-citation></ref><ref id="B30"><mixed-citation xmlns:xlink="http://www.w3.org/1999/xlink" xlink:type="simple">
          <person-group><name name-style="western"><surname>Karg</surname><given-names>W</given-names></name></person-group> (<year>1989</year>) <article-title>Neue Raubmilbenarten der Gattung <italic><tp:taxon-name><tp:taxon-name-part taxon-name-part-type="genus">Pseudoparasitus</tp:taxon-name-part></tp:taxon-name></italic> Oudemans, 1902 (<tp:taxon-name><tp:taxon-name-part taxon-name-part-type="subclass">Acarina</tp:taxon-name-part></tp:taxon-name>, <tp:taxon-name><tp:taxon-name-part taxon-name-part-type="superorder">Parasitiformes</tp:taxon-name-part></tp:taxon-name>).</article-title> <source>Acarologia</source> <volume>30</volume>: <fpage>333</fpage>–<lpage>339</lpage>.</mixed-citation></ref><ref id="B31"><mixed-citation xmlns:xlink="http://www.w3.org/1999/xlink" xlink:type="simple">
          <person-group><name name-style="western"><surname>Karg</surname><given-names>W</given-names></name></person-group> (<year>1993</year>) <article-title><tp:taxon-name><tp:taxon-name-part taxon-name-part-type="subclass">Acari</tp:taxon-name-part></tp:taxon-name> (<tp:taxon-name><tp:taxon-name-part taxon-name-part-type="subclass">Acarina</tp:taxon-name-part></tp:taxon-name>), Milben. <tp:taxon-name><tp:taxon-name-part taxon-name-part-type="superorder">Parasitiformes</tp:taxon-name-part></tp:taxon-name> (Anactinochaeta). Cohors <tp:taxon-name><tp:taxon-name-part taxon-name-part-type="above-genus">Gamasina</tp:taxon-name-part></tp:taxon-name> Leach. Raubmilben. 2. Überarbeitete Auflage.</article-title> <source>Die Tierwelt Deutschlands</source> <volume>59</volume>: <fpage>1</fpage>–<lpage>523</lpage>.</mixed-citation></ref><ref id="B27"><mixed-citation xmlns:xlink="http://www.w3.org/1999/xlink" xlink:type="simple">
          <person-group><name name-style="western"><surname>Karg</surname><given-names>W</given-names></name></person-group> (<year>1979</year>) <article-title>Die Gattung <italic><tp:taxon-name><tp:taxon-name-part taxon-name-part-type="genus">Hypoaspis</tp:taxon-name-part></tp:taxon-name></italic> Canestrini, 1884 (<tp:taxon-name><tp:taxon-name-part taxon-name-part-type="subclass">Acarina</tp:taxon-name-part></tp:taxon-name>, <tp:taxon-name><tp:taxon-name-part taxon-name-part-type="superorder">Parasitiformes</tp:taxon-name-part></tp:taxon-name>).</article-title> <source>Zoologische Jahrbücher Abteilung für Systematik, Ökologie und Geographie der Tiere</source> <volume>106</volume>: <fpage>65</fpage>–<lpage>104</lpage>.</mixed-citation></ref><ref id="B23"><mixed-citation xmlns:xlink="http://www.w3.org/1999/xlink" xlink:type="simple">
          <person-group><name name-style="western"><surname>Joharchi</surname><given-names>O</given-names></name><name name-style="western"><surname>Halliday</surname><given-names>B</given-names></name></person-group> (<year>2013</year>) <article-title>A new species and new records of <italic><tp:taxon-name><tp:taxon-name-part taxon-name-part-type="genus">Gymnolaelaps</tp:taxon-name-part></tp:taxon-name></italic> Berlese from Iran (<tp:taxon-name><tp:taxon-name-part taxon-name-part-type="subclass">Acari</tp:taxon-name-part></tp:taxon-name>: <tp:taxon-name><tp:taxon-name-part taxon-name-part-type="family">Laelapidae</tp:taxon-name-part></tp:taxon-name>), with a review of the species occurring in the Western Palearctic Region.</article-title> <source>Zootaxa</source> <volume>3646</volume>(<issue>1</issue>): <fpage>39</fpage>–<lpage>50</lpage>. doi: <ext-link xlink:type="simple" ext-link-type="doi" xlink:href="10.11646/zootaxa.3646.1.3">10.11646/zootaxa.3646.1.3</ext-link></mixed-citation></ref><ref id="B40"><mixed-citation xmlns:xlink="http://www.w3.org/1999/xlink" xlink:type="simple">
          <person-group><name name-style="western"><surname>Moreira</surname><given-names>GF</given-names></name></person-group> (<year>2014</year>) <source>Taxonomic studies of laelapid mites (<tp:taxon-name><tp:taxon-name-part taxon-name-part-type="subclass">Acari</tp:taxon-name-part></tp:taxon-name>: <tp:taxon-name><tp:taxon-name-part taxon-name-part-type="order">Mesostigmata</tp:taxon-name-part></tp:taxon-name>: <tp:taxon-name><tp:taxon-name-part taxon-name-part-type="family">Laelapidae</tp:taxon-name-part></tp:taxon-name>) and their use in combination with entomopathogenic nematodes (<tp:taxon-name><tp:taxon-name-part taxon-name-part-type="order">Rhabditida</tp:taxon-name-part></tp:taxon-name>: <tp:taxon-name><tp:taxon-name-part taxon-name-part-type="family">Steinernematidae</tp:taxon-name-part></tp:taxon-name>, <tp:taxon-name><tp:taxon-name-part taxon-name-part-type="family">Heterorhabditidae</tp:taxon-name-part></tp:taxon-name>) to control <italic><tp:taxon-name><tp:taxon-name-part taxon-name-part-type="genus">Frankliniella</tp:taxon-name-part> <tp:taxon-name-part taxon-name-part-type="species">occidentalis</tp:taxon-name-part></tp:taxon-name></italic> (<tp:taxon-name><tp:taxon-name-part taxon-name-part-type="order">Thysanoptera</tp:taxon-name-part></tp:taxon-name>: <tp:taxon-name><tp:taxon-name-part taxon-name-part-type="family">Thripidae</tp:taxon-name-part></tp:taxon-name>)</source>. <comment>PhD Thesis</comment>, <publisher-name>Universidade Estadual Paulista- Unesp Campus de Jaboticabal</publisher-name>, <size units="page">522 pp</size>.</mixed-citation></ref><ref id="B3"><mixed-citation xmlns:xlink="http://www.w3.org/1999/xlink" xlink:type="simple">
          <person-group><name name-style="western"><surname>Berlese</surname><given-names>A</given-names></name></person-group> (<year>1892</year>) <source><tp:taxon-name><tp:taxon-name-part taxon-name-part-type="subclass">Acari</tp:taxon-name-part></tp:taxon-name>, <tp:taxon-name><tp:taxon-name-part taxon-name-part-type="above-genus">Myriopoda</tp:taxon-name-part></tp:taxon-name> et <tp:taxon-name><tp:taxon-name-part taxon-name-part-type="order">Scorpiones</tp:taxon-name-part></tp:taxon-name> hucusque in Italia reperta</source> <volume>69</volume>, <size units="page">22 pp</size>.</mixed-citation></ref></ref-list></tp:taxon-treatment>
