# Supplementary material for: A new genus and species of Laelapidae from Iran with notes on Gymnolaelaps Berlese and Laelaspisella Marais & Loots (Acari, Mesostigmata)
Source: Zookeys. 2016 Jan 5;(549):23–49. doi: 10.3897/zookeys.549.6891 (PMC4727481; doi:10.3897/zookeys.549.6891)
Supplement: XML Treatment for Pogonolaelaps beaulieui [file zookeys.549.6891-treatment3.xml]

<!DOCTYPE tp:taxon-treatment
  PUBLIC "-//TaxonX//DTD Taxonomic Treatment Publishing DTD v0 20100105//EN" "tax-treatment-NSO.dtd">
<tp:taxon-treatment xmlns:tp="http://www.plazi.org/taxpub"><tp:treatment-meta><kwd-group><label>Taxon classification</label><kwd><named-content content-type="kingdom">Animalia</named-content></kwd><kwd><named-content content-type="order">Mesostigmata</named-content></kwd><kwd><named-content content-type="family">Laelapidae</named-content></kwd></kwd-group><mixed-citation publication-type="journal"><person-group><name><surname>Nemati</surname><given-names>Alireza</given-names></name><name><surname>Gwiazdowicz</surname><given-names>Dariusz J.</given-names></name></person-group><article-title>A new genus and species of <tp:taxon-name><tp:taxon-name-part taxon-name-part-type="family">Laelapidae</tp:taxon-name-part></tp:taxon-name> from Iran with notes on <italic><tp:taxon-name><tp:taxon-name-part taxon-name-part-type="genus">Gymnolaelaps</tp:taxon-name-part></tp:taxon-name></italic> Berlese and <italic><tp:taxon-name><tp:taxon-name-part taxon-name-part-type="genus">Laelaspisella</tp:taxon-name-part></tp:taxon-name></italic> Marais &amp; Loots (<tp:taxon-name><tp:taxon-name-part taxon-name-part-type="subclass">Acari</tp:taxon-name-part></tp:taxon-name>, <tp:taxon-name><tp:taxon-name-part taxon-name-part-type="order">Mesostigmata</tp:taxon-name-part></tp:taxon-name>)</article-title><source>Zookeys</source><day>5</day><month>1</month><year>2016</year><volume>2016</volume><issue>549</issue><fpage>23</fpage><lpage>49</lpage><pub-id pub-id-type="doi">10.3897/zookeys.549.6891</pub-id></mixed-citation></tp:treatment-meta><tp:nomenclature><tp:taxon-name>
            <tp:taxon-name-part taxon-name-part-type="genus">Pogonolaelaps</tp:taxon-name-part>
            <tp:taxon-name-part taxon-name-part-type="species">beaulieui</tp:taxon-name-part>
            <object-id xmlns:xlink="http://www.w3.org/1999/xlink" content-type="zoobank" xlink:type="simple">http://zoobank.org/F2A5A9D9-2409-4AF1-ACE7-3572A4463DAF</object-id>
          </tp:taxon-name><tp:taxon-status xmlns:xlink="http://www.w3.org/1999/xlink" xlink:type="simple">gen. n., sp. n.</tp:taxon-status><xref ref-type="fig" rid="F4">Figures 15–17</xref><xref ref-type="fig" rid="F5">, 18–22</xref><xref ref-type="fig" rid="F6">, 23–26</xref><xref ref-type="fig" rid="F7">, 27–29</xref><!--PageBreak--><!--PageBreak--><!--PageBreak--></tp:nomenclature><tp:treatment-sec sec-type="Specimens examined"><title>Specimens examined.</title><p>Holotype, female, Chaharmahal va Bakhtiari province, Shahrekord (<named-content xmlns:xlink="http://www.w3.org/1999/xlink" content-type="dwc:verbatimCoordinates" xlink:type="simple">32°19'39"N, 50°51'35"E</named-content>, H: 2206 m), soil, 2009; coll. A. Nemati; Chaharmahal va Bakhtiari province, Saamaan, Cham-Khalifeh (<named-content xmlns:xlink="http://www.w3.org/1999/xlink" content-type="dwc:verbatimCoordinates" xlink:type="simple">32°30'35"N, 50°52'12"E</named-content>, <!--PageBreak-->H: 1875 m), Walnut rooting wood, 13 June 2012, three females, coll. A. Nemati; Saamaan (<named-content xmlns:xlink="http://www.w3.org/1999/xlink" content-type="dwc:verbatimCoordinates" xlink:type="simple">32°30'36"N, 50°53'13"E</named-content>, H: 1873 m), rooting wood, three females and two males, 27 May 2012, coll. A. Nemati; Shahrekord, Shahrekord University, nest materials of unknown ant, one female and one male, 31 August 2007, coll. A. Nemati; Shahrekord, Shahrekord University, nest materials of unknown ant, two females, August 2006, coll. H. Maleki.</p></tp:treatment-sec><tp:treatment-sec sec-type="Diagnosis"><title>Diagnosis.</title><p>
            <italic>iv3</italic> slit-like located posterior to <italic>st3</italic> on postero-lateral corners of sternal shield, with large crescent-shaped podal shield posterior to coxa IV; dorsal shield with 23 pairs of setae on podonotal (<italic>rx</italic> seta present on podonotal part), and 28 pairs on opisthonotal part, plus 1-3 unpaired setae between <italic>J</italic> series; 7–9 pairs of thickened, elongated, and barbed opisthonotal setae; genu I with normal chaetotaxy (2 3/2 3/1 2), and genu IV with ten setae including two ventral setae (<italic>av</italic> and <italic>pv</italic>).</p></tp:treatment-sec><tp:treatment-sec sec-type="Description of the female"><title>Description of the female</title><p>(n = 7). Figures <xref ref-type="fig" rid="F4">15</xref>–<xref ref-type="fig" rid="F6">26</xref>.</p><p>
            <bold><italic>Dorsal idiosoma</italic></bold> (Fig. <xref ref-type="fig" rid="F4">15</xref>). Dorsal shield length 728–780, width 517–560, oval shaped, wraps around and flaps onto the ventral idiosoma; reticulation more distinct on opisthonotal part, with 51 pairs of setae, 23 pairs on podonotal, 28 pairs on opisthonotal region, plus 1–3 <italic>Jx</italic> setae between <italic>J</italic> series (usually with three); setae increasing in length from anterior to posterior and from dorso-central to dorso-lateral part, dorso-central setae length on podonotal (23–42) and dorso-lateral setae (50–80), lateral opisthonotal setae tend to reach well past base of next posterior setae, lateral opisthonotal part with 7–9 pairs of long, thick, barbed setae (98–130), length of central opisthonotal setae 31–52, lateral opisthonotal setae 62–75. Dorsal setae scimitar-shaped with a small basal knob (Fig. <xref ref-type="fig" rid="F4">17</xref>). Dorsal shield with 19 pairs of pore-like structures, nine pairs on podonotal and ten pairs on opisthonotal (six pairs of those are large and slit-like) (Fig. <xref ref-type="fig" rid="F4">15</xref>).</p><p>
            <bold><italic>Ventral idiosoma</italic></bold> (Fig. <xref ref-type="fig" rid="F4">16a, b</xref>). Tritosternum with columnar base (19–26) and paired pilose laciniae (85–93); pre-sternal plates weakly sclerotized and ornamented with transverse lines. Sternal shield with reticulate anterior and lateral margins, smooth posteriorly, 86–94 long, narrowest between coxae II (146–156), widest between coxae II and III (213–221), anterior margin sinuate, convex medially, posterior margin deeply concave. Sternal setae smooth, <italic>st1</italic> (75–83), <italic>st2</italic> (62–70) and <italic>st3</italic> (62–78), <italic>iv1</italic> slit-like, located slightly anterior to <italic>st1</italic>; <italic>iv2</italic> slit-like, between <italic>st2</italic> and <italic>st3</italic>, <italic>iv3</italic> slit-like located posterior to <italic>st3</italic>, on postero-lateral corners of sternal shield; <italic>st4</italic> absent. Endopodal plates II/III fused to lateral margins of sternal shield, endopodal plates III/IV elongate, curved. Genital shield broad, 377–395 long (including hyaline flap at the base of posterior margin of sternal shield), 208–226 wide at level of <italic>st5</italic> and widest (260–273) near setae <italic>Zv1</italic>, abutting anal shield, well ornamented, with one pair of setae (<italic>st5</italic> = 73–75) on shield and three pairs of setae adjacent to lateral edges; circular paragenital pores (<italic>iv5</italic>) located on soft integument between coxa IV and pair of minute narrow platelets. Anal shield subtriangular, 125–133 long, 151–156 wide, reticulated, post-anal seta (65–75) slightly longer than para-anal setae (52–60). Cribrum in a strip form of teeth, extending antero-laterally to level of post-anal seta. Opisthogastric surface with: one pair of elongate metapodal plates, two pairs of minute platelets (Fig. <xref ref-type="fig" rid="F4">16a</xref>), 12 pairs of long setae <!--PageBreak-->(Figs <xref ref-type="fig" rid="F4">16a,b</xref>) (<italic>Jv1</italic> 91–93, <italic>Jv2</italic> 83–88, <italic>Jv3</italic> 78–86, <italic>Jv4–5</italic> 98–104, <italic>Zv1</italic> 96–99, <italic>Zv2</italic>–3 88, <italic>Zv4</italic>–5 98–104), and four pairs of pore-like structures, plus one pair of adanal gland pores <italic>gv3</italic> on lateral margin of anal shield (Figs <xref ref-type="fig" rid="F4">16a, b</xref>). Endopodal, podal and exopodal plates are as in genus. Peritreme extending from coxa IV to anterior level of coxa I, peritrematal shield wide, with two pairs of post-stigmatal pores, one pair of small pores anterior to stigmata and two pairs of pores (<italic>ip</italic>, <italic>gp</italic>) at level of coxae II/III.</p><p><bold><italic>Gnathosoma</italic>.</bold> Hypostome with three pairs of smooth simple setae: <italic>h1</italic>, <italic>h3</italic> (70–75), <italic>h2</italic> (23–26). Palpcoxal setae 36–39. Deutosternal groove with six rows of denticles, each bearing 7–9 small teeth except first row with three larger teeth; corniculi normal, horn-like, reaching beyond of mid-level of palp femur; internal malae free medially and densely fringed with elongate threads (Fig. <xref ref-type="fig" rid="F5">18</xref>). Epistome sub-triangular <!--PageBreak-->with smooth antero-lateral margins (Fig. <xref ref-type="fig" rid="F5">19</xref>). Chelicera with dorsal seta, lyrifissure and developed arthrodial processes (Fig. <xref ref-type="fig" rid="F5">20</xref>), movable digit (44) with two teeth, middle article (182–190), fixed digit with two moderately large teeth proximal to pilus dentilis, followed by four minute teeth and a small offset tooth subapically, setaceous pilus dentilis moderately robust. Palp chaetotaxy normal (<italic>sensu</italic> <xref ref-type="bibr" rid="B16">Evans and Till 1965</xref>) and as in genus, with simple setae except <italic>al</italic> on femur, and <italic>al2</italic> of genu slightly thickened (Fig. <xref ref-type="fig" rid="F5">21</xref>), palp apotele three-tined (Figs <xref ref-type="fig" rid="F5">21</xref>, <xref ref-type="fig" rid="F5">22</xref>).</p><!--PageBreak--><p><bold><italic>Legs</italic>.</bold> Tarsi I–IV with claws and ambulacra. Legs I (595–647) and IV (699–704), longer than legs II (455–486) and III (478–509) (excluding pre-tarsus). Leg chaetotaxy as follows: <bold>leg I:</bold> (Fig. <xref ref-type="fig" rid="F6">23</xref>) coxa 0 0/1 0/1 0, trochanter 1 1/2 0/1 1, femur 2 3/2 2/2 2, genu 2 3/2 3/1 2, tibia 2 3/2 3/1 2. <bold>Leg II:</bold> (Fig. <xref ref-type="fig" rid="F6">24</xref>) coxa 0 0/1 0/1 0, trochanter 1 0/1 0/2 1, femur 2 3/1 2/2 1, genu 2 3/1 2/1 2, tibia 2 2/1 2/1 2, tarsus 3,3/2,3/2,3 + <italic>mv</italic>, <italic>md.</italic> <bold>Leg III:</bold> (Fig. <xref ref-type="fig" rid="F6">25</xref>) coxa 0 0/1 0/1 0, trochanter 1 0/1 0/2 1, femur 1 2/0 1/1 1, genu 2 2/1 2/ 1 1, tibia 2 1/1 2/1 1, tarsus 3 3/2 3/2 3 + <italic>mv</italic>, <italic>md</italic>. <bold>Leg IV:</bold> (Fig. <xref ref-type="fig" rid="F6">26</xref>) coxa 0 0/1 0/0 0, trochanter 1 0/1 0/2 1, femur 0 2/1 1/1 1, genu 2 2/1 3/1 1, tibia 2 1/1 3/1 2, tarsus 3 3/2 3/2 3 + <italic>mv</italic>, <italic>md</italic>.</p><p>
            <bold><italic>Insemination structures</italic>.</bold> Not seen, apparently unsclerotised.</p></tp:treatment-sec><tp:treatment-sec sec-type="Description of the male"><title>Description of the male</title><p>(n = 3). Figures <xref ref-type="fig" rid="F7">27–29</xref>.</p><!--PageBreak--><p>
            <bold><italic>Dorsal idiosoma</italic>.</bold> Dorsal shield length 585–606 long, width 457–470, dorsal chaetotaxy as for female, except setae which are slightly shorter.</p><p>
            <bold><italic>Ventral idiosoma</italic></bold> (Fig. <xref ref-type="fig" rid="F7">27</xref>). With weakly sclerotised presternal shields; sterniti-genito-ventral shield, 413–420 long, 247–257 wide, reticulated throughout, bearing eight <!--PageBreak-->pairs of simple, pointed setae, <italic>st1</italic>-<italic>st5</italic> (38–42), <italic>Zv1</italic> and <italic>Jv1–2</italic> (58–63); with separate reticulated anal shield, 99–105 long, 110–122 wide, post-anal seta (55–59) longer than para-anals (40–44); without metapodal plates, apparently fused to the lateral margin of sterniti-genito-ventral shield. Soft cuticle with eight pairs of pointed, mostly barbed setae.</p><p>
            <bold><italic>Gnathosoma</italic>.</bold> As in female; chelicerae (Fig. <xref ref-type="fig" rid="F7">28</xref>) with middle segment (133–141), fixed digit (38–40) bearing two teeth. Pilus dentilis setiform. Movable digit (35–37) with one tooth; spermatodactyl (45) relatively straight.</p><p>
            <bold><italic>Legs</italic>.</bold> Tarsi I-IV with claws and ambulacra. Leg I (510–525), leg II (390–401), leg III (438–445), leg IV (582–603), legs I and IV longer than legs II and III. Structure and chaetotaxy as in female, except for femur II, which bears a spine-like and thickened <italic>pv1</italic> seta (Fig. <xref ref-type="fig" rid="F7">29</xref>).</p></tp:treatment-sec><tp:treatment-sec sec-type="Etymology"><title>Etymology.</title><p>This species is named in honor of Dr. Frederic Beaulieu (Canadian National Collection of Insects, Arachnids and Nematodes, Agriculture and Agri-Food Canada, Ottawa, Canada).</p></tp:treatment-sec><tp:treatment-sec sec-type="Remarks"><title>Remarks.</title><p>
            <italic><tp:taxon-name><tp:taxon-name-part taxon-name-part-type="genus">Pogonolaelaps</tp:taxon-name-part> <tp:taxon-name-part taxon-name-part-type="species">beaulieui</tp:taxon-name-part></tp:taxon-name></italic> gen. n., sp. n. is similar to <italic><tp:taxon-name><tp:taxon-name-part taxon-name-part-type="genus">Pogonolaelaps</tp:taxon-name-part> <tp:taxon-name-part taxon-name-part-type="species">canestrinii</tp:taxon-name-part></tp:taxon-name></italic> comb. n. and can be readily distinguished from it by the presence of 28 pairs of setae on opisthonotal region plus 1–3 unpaired setae (32 pairs in <italic><tp:taxon-name><tp:taxon-name-part taxon-name-part-type="genus">Pogonolaelaps</tp:taxon-name-part> <tp:taxon-name-part taxon-name-part-type="species">canestrinii</tp:taxon-name-part></tp:taxon-name></italic> plus 3 unpaired setae between <italic>J</italic> series); the dorsal setae of <italic><tp:taxon-name><tp:taxon-name-part taxon-name-part-type="genus">Pogonolaelaps</tp:taxon-name-part> <tp:taxon-name-part taxon-name-part-type="species">beaulieui</tp:taxon-name-part></tp:taxon-name></italic> gen. n., sp. n. are much longer than those of <italic><tp:taxon-name><tp:taxon-name-part taxon-name-part-type="genus">Pogonolaelaps</tp:taxon-name-part> <tp:taxon-name-part taxon-name-part-type="species">canestrinii</tp:taxon-name-part></tp:taxon-name></italic> comb. n. (see text), and the genital shield in <italic><tp:taxon-name><tp:taxon-name-part taxon-name-part-type="genus">Pogonolaelaps</tp:taxon-name-part> <tp:taxon-name-part taxon-name-part-type="species">beaulieui</tp:taxon-name-part></tp:taxon-name></italic> gen. n., sp. n. [377–395 long, 208–226 wide at level of <italic>st5</italic> and widest (260–273) near setae <italic>Zv1</italic>] is longer and wider than that of <italic><tp:taxon-name><tp:taxon-name-part taxon-name-part-type="genus">Pogonolaelaps</tp:taxon-name-part> <tp:taxon-name-part taxon-name-part-type="species">canestrinii</tp:taxon-name-part></tp:taxon-name></italic> comb. n. [346-374 long, and 177-195 wide at level of <italic>st5</italic> and widest (239-260 μm) near setae <italic>Zv1</italic>].</p></tp:treatment-sec><tp:treatment-sec><!--Section generated to contain objects referenced in tp:taxon-treatment.--><fig id="F4" position="float" orientation="portrait"><label>Figures 15–17.</label><caption><p>
          <italic><tp:taxon-name><tp:taxon-name-part taxon-name-part-type="genus">Pogonolaelaps</tp:taxon-name-part> <tp:taxon-name-part taxon-name-part-type="species">beaulieui</tp:taxon-name-part></tp:taxon-name></italic> Nemati &amp; Gwiazdowicz, gen. n., sp. n. (Female): <bold>15</bold> Dorsal shield <bold>16a, b</bold> Ventral idiosoma <bold>17</bold> An example of dorsal shield setae.</p></caption><graphic xmlns:xlink="http://www.w3.org/1999/xlink" xlink:href="zookeys-549-023-g004.jpg" position="float" orientation="portrait" xlink:type="simple" id="oo_71787.jpg"/></fig><fig id="F5" position="float" orientation="portrait"><label>Figures 18–22.</label><caption><p>
          <italic><tp:taxon-name><tp:taxon-name-part taxon-name-part-type="genus">Pogonolaelaps</tp:taxon-name-part> <tp:taxon-name-part taxon-name-part-type="species">beaulieui</tp:taxon-name-part></tp:taxon-name></italic> Nemati &amp; Gwiazdowicz, gen. n., sp. n. (Female): <bold>18</bold> Hypostome <bold>19</bold> Epistome <bold>20</bold> Chelicera <bold>21</bold> Palp <bold>22</bold> Apotele.</p></caption><graphic xmlns:xlink="http://www.w3.org/1999/xlink" xlink:href="zookeys-549-023-g005.jpg" position="float" orientation="portrait" xlink:type="simple" id="oo_71788.jpg"/></fig><fig id="F6" position="float" orientation="portrait"><label>Figures 23–26.</label><caption><p>
          <italic><tp:taxon-name><tp:taxon-name-part taxon-name-part-type="genus">Pogonolaelaps</tp:taxon-name-part> <tp:taxon-name-part taxon-name-part-type="species">beaulieui</tp:taxon-name-part></tp:taxon-name></italic> Nemati &amp; Gwiazdowicz, gen. n., sp. n. (Female): <bold>23</bold> Leg I <bold>24</bold> Leg II <bold>25</bold> Leg III <bold>26</bold> Leg IV.</p></caption><graphic xmlns:xlink="http://www.w3.org/1999/xlink" xlink:href="zookeys-549-023-g006.jpg" position="float" orientation="portrait" xlink:type="simple" id="oo_71789.jpg"/></fig><fig id="F7" position="float" orientation="portrait"><label>Figures 27–29.</label><caption><p>
          <italic><tp:taxon-name><tp:taxon-name-part taxon-name-part-type="genus">Pogonolaelaps</tp:taxon-name-part> <tp:taxon-name-part taxon-name-part-type="species">beaulieui</tp:taxon-name-part></tp:taxon-name></italic> Nemati &amp; Gwiazdowicz gen. n., sp. n. (Male): <bold>27</bold> Ventral idiosoma <bold>28</bold> Chelicera <bold>29</bold> Femur II (lateral view).</p></caption><graphic xmlns:xlink="http://www.w3.org/1999/xlink" xlink:href="zookeys-549-023-g007.jpg" position="float" orientation="portrait" xlink:type="simple" id="oo_71790.jpg"/></fig></tp:treatment-sec><ref-list><ref id="B16"><mixed-citation xmlns:xlink="http://www.w3.org/1999/xlink" xlink:type="simple">
          <person-group><name name-style="western"><surname>Evans</surname><given-names>GO</given-names></name><name name-style="western"><surname>Till</surname><given-names>WM</given-names></name></person-group> (<year>1965</year>) <article-title>Studies on the British <tp:taxon-name><tp:taxon-name-part taxon-name-part-type="family">Dermanyssidae</tp:taxon-name-part></tp:taxon-name> (<tp:taxon-name><tp:taxon-name-part taxon-name-part-type="subclass">Acari</tp:taxon-name-part></tp:taxon-name>: <tp:taxon-name><tp:taxon-name-part taxon-name-part-type="order">Mesostigmata</tp:taxon-name-part></tp:taxon-name>) (Part 1) External morphology.</article-title> <source>Bulletin of the British Museum (Natural History) Zoology</source> <volume>13</volume>: <fpage>247</fpage>–<lpage>294</lpage>.</mixed-citation></ref></ref-list></tp:taxon-treatment>
