# Supplementary material for: A new genus and species of Laelapidae from Iran with notes on Gymnolaelaps Berlese and Laelaspisella Marais & Loots (Acari, Mesostigmata)
Source: Zookeys. 2016 Jan 5;(549):23–49. doi: 10.3897/zookeys.549.6891 (PMC4727481; doi:10.3897/zookeys.549.6891)
Supplement: XML Treatment for Gymnolaelaps tonsilis [file zookeys.549.6891-treatment4.xml]

<!DOCTYPE tp:taxon-treatment
  PUBLIC "-//TaxonX//DTD Taxonomic Treatment Publishing DTD v0 20100105//EN" "tax-treatment-NSO.dtd">
<tp:taxon-treatment xmlns:tp="http://www.plazi.org/taxpub"><tp:treatment-meta><kwd-group><label>Taxon classification</label><kwd><named-content content-type="kingdom">Animalia</named-content></kwd><kwd><named-content content-type="order">Mesostigmata</named-content></kwd><kwd><named-content content-type="family">Laelapidae</named-content></kwd></kwd-group><mixed-citation publication-type="journal"><person-group><name><surname>Nemati</surname><given-names>Alireza</given-names></name><name><surname>Gwiazdowicz</surname><given-names>Dariusz J.</given-names></name></person-group><article-title>A new genus and species of <tp:taxon-name><tp:taxon-name-part taxon-name-part-type="family">Laelapidae</tp:taxon-name-part></tp:taxon-name> from Iran with notes on <italic><tp:taxon-name><tp:taxon-name-part taxon-name-part-type="genus">Gymnolaelaps</tp:taxon-name-part></tp:taxon-name></italic> Berlese and <italic><tp:taxon-name><tp:taxon-name-part taxon-name-part-type="genus">Laelaspisella</tp:taxon-name-part></tp:taxon-name></italic> Marais &amp; Loots (<tp:taxon-name><tp:taxon-name-part taxon-name-part-type="subclass">Acari</tp:taxon-name-part></tp:taxon-name>, <tp:taxon-name><tp:taxon-name-part taxon-name-part-type="order">Mesostigmata</tp:taxon-name-part></tp:taxon-name>)</article-title><source>Zookeys</source><day>5</day><month>1</month><year>2016</year><volume>2016</volume><issue>549</issue><fpage>23</fpage><lpage>49</lpage><pub-id pub-id-type="doi">10.3897/zookeys.549.6891</pub-id></mixed-citation></tp:treatment-meta><tp:nomenclature><tp:taxon-name>
              <tp:taxon-name-part taxon-name-part-type="genus">Gymnolaelaps</tp:taxon-name-part>
              <tp:taxon-name-part taxon-name-part-type="species">tonsilis</tp:taxon-name-part>
            </tp:taxon-name><tp:taxon-authority>(Karg, 1989)</tp:taxon-authority><tp:nomenclature-citation-list><tp:nomenclature-citation><tp:taxon-name>
                  <tp:taxon-name-part taxon-name-part-type="genus">Pseudoparasitus</tp:taxon-name-part> (<tp:taxon-name-part taxon-name-part-type="subgenus">Gymnolaelaps</tp:taxon-name-part>) <tp:taxon-name-part taxon-name-part-type="species">tonsilis</tp:taxon-name-part></tp:taxon-name><comment> Karg, 1989: 335.</comment></tp:nomenclature-citation><tp:nomenclature-citation><tp:taxon-name><tp:taxon-name-part taxon-name-part-type="genus">Gymnolaelaps</tp:taxon-name-part> <tp:taxon-name-part taxon-name-part-type="species">tonsilis</tp:taxon-name-part></tp:taxon-name><comment>. — Farrier and Hennessey 1993: 74; <xref ref-type="bibr" rid="B40">Moreira 2014</xref>: 281.</comment></tp:nomenclature-citation></tp:nomenclature-citation-list></tp:nomenclature><tp:treatment-sec sec-type="Specimens examined"><title>Specimens examined.</title><p>
              <italic><tp:taxon-name><tp:taxon-name-part taxon-name-part-type="genus">Pseudoparasitus</tp:taxon-name-part> <tp:taxon-name-part taxon-name-part-type="species">tonsilis</tp:taxon-name-part></tp:taxon-name></italic> Karg, 1989, Chel. Nr. 3947♂, paratypus, <named-content xmlns:xlink="http://www.w3.org/1999/xlink" content-type="dwc:institutional_code" xlink:type="simple">ZMB</named-content> Kat. Nr. 41478, St. Lucia, Antillen, Gastries, Vigie, Point Eins.: Dr. Mahunka, Budapest, 21 .7.80; Chel. Nr. 3944♀, <named-content xmlns:xlink="http://www.w3.org/1999/xlink" content-type="dwc:institutional_code" xlink:type="simple">ZMB</named-content> Kat. Nr. 41475 (paratypes); Nr. 3945♀, <named-content xmlns:xlink="http://www.w3.org/1999/xlink" content-type="dwc:institutional_code" xlink:type="simple">ZMB</named-content> Kat. Nr. 41476 (paratypes); Nr. 4440 ♀, <named-content xmlns:xlink="http://www.w3.org/1999/xlink" content-type="dwc:institutional_code" xlink:type="simple">ZMB</named-content> Kat. Nr. 42589 (holotypus); Nr. 3943♀, <named-content xmlns:xlink="http://www.w3.org/1999/xlink" content-type="dwc:institutional_code" xlink:type="simple">ZMB</named-content> Kat. Nr. 41474 (paratypes); Nr. 3946♂, <named-content xmlns:xlink="http://www.w3.org/1999/xlink" content-type="dwc:institutional_code" xlink:type="simple">ZMB</named-content> Kat. Nr. 41477 (paratypes): with the same data as above on 11.7.80.</p></tp:treatment-sec><ref-list><ref id="B40"><mixed-citation xmlns:xlink="http://www.w3.org/1999/xlink" xlink:type="simple">
          <person-group><name name-style="western"><surname>Moreira</surname><given-names>GF</given-names></name></person-group> (<year>2014</year>) <source>Taxonomic studies of laelapid mites (<tp:taxon-name><tp:taxon-name-part taxon-name-part-type="subclass">Acari</tp:taxon-name-part></tp:taxon-name>: <tp:taxon-name><tp:taxon-name-part taxon-name-part-type="order">Mesostigmata</tp:taxon-name-part></tp:taxon-name>: <tp:taxon-name><tp:taxon-name-part taxon-name-part-type="family">Laelapidae</tp:taxon-name-part></tp:taxon-name>) and their use in combination with entomopathogenic nematodes (<tp:taxon-name><tp:taxon-name-part taxon-name-part-type="order">Rhabditida</tp:taxon-name-part></tp:taxon-name>: <tp:taxon-name><tp:taxon-name-part taxon-name-part-type="family">Steinernematidae</tp:taxon-name-part></tp:taxon-name>, <tp:taxon-name><tp:taxon-name-part taxon-name-part-type="family">Heterorhabditidae</tp:taxon-name-part></tp:taxon-name>) to control <italic><tp:taxon-name><tp:taxon-name-part taxon-name-part-type="genus">Frankliniella</tp:taxon-name-part> <tp:taxon-name-part taxon-name-part-type="species">occidentalis</tp:taxon-name-part></tp:taxon-name></italic> (<tp:taxon-name><tp:taxon-name-part taxon-name-part-type="order">Thysanoptera</tp:taxon-name-part></tp:taxon-name>: <tp:taxon-name><tp:taxon-name-part taxon-name-part-type="family">Thripidae</tp:taxon-name-part></tp:taxon-name>)</source>. <comment>PhD Thesis</comment>, <publisher-name>Universidade Estadual Paulista- Unesp Campus de Jaboticabal</publisher-name>, <size units="page">522 pp</size>.</mixed-citation></ref></ref-list></tp:taxon-treatment>
