# Supplementary material for: A new genus and species of Laelapidae from Iran with notes on Gymnolaelaps Berlese and Laelaspisella Marais & Loots (Acari, Mesostigmata)
Source: Zookeys. 2016 Jan 5;(549):23–49. doi: 10.3897/zookeys.549.6891 (PMC4727481; doi:10.3897/zookeys.549.6891)
Supplement: XML Treatment for Gymnolaelaps kabitae [file zookeys.549.6891-treatment5.xml]

<!DOCTYPE tp:taxon-treatment
  PUBLIC "-//TaxonX//DTD Taxonomic Treatment Publishing DTD v0 20100105//EN" "tax-treatment-NSO.dtd">
<tp:taxon-treatment xmlns:tp="http://www.plazi.org/taxpub"><tp:treatment-meta><kwd-group><label>Taxon classification</label><kwd><named-content content-type="kingdom">Animalia</named-content></kwd><kwd><named-content content-type="order">Mesostigmata</named-content></kwd><kwd><named-content content-type="family">Laelapidae</named-content></kwd></kwd-group><mixed-citation publication-type="journal"><person-group><name><surname>Nemati</surname><given-names>Alireza</given-names></name><name><surname>Gwiazdowicz</surname><given-names>Dariusz J.</given-names></name></person-group><article-title>A new genus and species of <tp:taxon-name><tp:taxon-name-part taxon-name-part-type="family">Laelapidae</tp:taxon-name-part></tp:taxon-name> from Iran with notes on <italic><tp:taxon-name><tp:taxon-name-part taxon-name-part-type="genus">Gymnolaelaps</tp:taxon-name-part></tp:taxon-name></italic> Berlese and <italic><tp:taxon-name><tp:taxon-name-part taxon-name-part-type="genus">Laelaspisella</tp:taxon-name-part></tp:taxon-name></italic> Marais &amp; Loots (<tp:taxon-name><tp:taxon-name-part taxon-name-part-type="subclass">Acari</tp:taxon-name-part></tp:taxon-name>, <tp:taxon-name><tp:taxon-name-part taxon-name-part-type="order">Mesostigmata</tp:taxon-name-part></tp:taxon-name>)</article-title><source>Zookeys</source><day>5</day><month>1</month><year>2016</year><volume>2016</volume><issue>549</issue><fpage>23</fpage><lpage>49</lpage><pub-id pub-id-type="doi">10.3897/zookeys.549.6891</pub-id></mixed-citation></tp:treatment-meta><tp:nomenclature><tp:taxon-name>
              <tp:taxon-name-part taxon-name-part-type="genus">Gymnolaelaps</tp:taxon-name-part>
              <tp:taxon-name-part taxon-name-part-type="species">kabitae</tp:taxon-name-part>
            </tp:taxon-name><tp:taxon-authority>Bhattacharyya, 1968</tp:taxon-authority><tp:nomenclature-citation-list><tp:nomenclature-citation><tp:taxon-name><tp:taxon-name-part taxon-name-part-type="genus">Gymnolaelaps</tp:taxon-name-part> <tp:taxon-name-part taxon-name-part-type="species">kabitae</tp:taxon-name-part></tp:taxon-name><comment> Bhattacharyya, 1968: 537.</comment></tp:nomenclature-citation><tp:nomenclature-citation><tp:taxon-name>
                  <tp:taxon-name-part taxon-name-part-type="genus">Pseudoparasitus</tp:taxon-name-part> (<tp:taxon-name-part taxon-name-part-type="subgenus">Gymnolaelaps</tp:taxon-name-part>) <tp:taxon-name-part taxon-name-part-type="species">kabitae</tp:taxon-name-part></tp:taxon-name><comment>. — <xref ref-type="bibr" rid="B30">Karg 1989</xref>: 334.</comment></tp:nomenclature-citation><tp:nomenclature-citation><tp:taxon-name><tp:taxon-name-part taxon-name-part-type="genus">Laelaspisella</tp:taxon-name-part> <tp:taxon-name-part taxon-name-part-type="species">kabitae</tp:taxon-name-part></tp:taxon-name><comment>. — <xref ref-type="bibr" rid="B23">Joharchi and Halliday 2013</xref>: 47; <xref ref-type="bibr" rid="B40">Moreira 2014</xref>: 317.</comment></tp:nomenclature-citation></tp:nomenclature-citation-list></tp:nomenclature><tp:treatment-sec sec-type="Specimens examined"><title>Specimens examined.</title><p>Ghaletol, Khuzestan province, nest materials of unknown ant, two females and two males, 2012-2013, coll. A. Nemati; Shahrekord, Chaharmahal va Bakhtiari province, nest materials of unknown ant, one female, 2014, coll. A. Nemati; Izeh,, Khuzestan province, nest of <italic><tp:taxon-name><tp:taxon-name-part taxon-name-part-type="genus">Pheidole</tp:taxon-name-part> <tp:taxon-name-part taxon-name-part-type="species">pallidula</tp:taxon-name-part></tp:taxon-name></italic> (Hym., <tp:taxon-name><tp:taxon-name-part taxon-name-part-type="family">Formicidae</tp:taxon-name-part></tp:taxon-name>), two females, one male, coll. A. Nemati. All specimens were deposited in <abbrev xmlns:xlink="http://www.w3.org/1999/xlink" content-type="institution" xlink:title="Acarological Laboratory, Department of Plant Protection, Agricultural College, Shahrekord University" xlink:type="simple">APAS</abbrev>.</p><!--PageBreak--><p>
              <tp:taxon-name><tp:taxon-name-part taxon-name-part-type="genus">Psedoparasitus</tp:taxon-name-part> (<tp:taxon-name-part taxon-name-part-type="subgenus">Gymnolaelaps</tp:taxon-name-part>) <tp:taxon-name-part taxon-name-part-type="species">tonsilis</tp:taxon-name-part></tp:taxon-name> Karg, 1989 and <italic><tp:taxon-name><tp:taxon-name-part taxon-name-part-type="genus">Gymnolaelaps</tp:taxon-name-part> <tp:taxon-name-part taxon-name-part-type="species">kabitae</tp:taxon-name-part></tp:taxon-name></italic> Bhattacharyya, 1968 possess denticulate epistome, two tined apotele, internal malae normal and lack very elongate setae and barbed, chelicera with dorsal seta, sternal shield with <italic>iv1-3</italic>, lack <italic>st4</italic>, genital shield rounded posteriorly and bear one pair of setae, ventral setae acicular, with hypertrichous condition in whole dorsal shield (based on personal observation of first author on type materials of <italic><tp:taxon-name><tp:taxon-name-part taxon-name-part-type="genus">Gymnolaelaps</tp:taxon-name-part> <tp:taxon-name-part taxon-name-part-type="species">tonsilis</tp:taxon-name-part></tp:taxon-name></italic> and in spite of its original description in <xref ref-type="bibr" rid="B30">Karg 1989</xref>) and with simple acicular setae, males with separate sternito-genital and anal shields and without spine like setae on leg II, genu IV with two ventral setae (<italic>av</italic> and <italic>pv</italic>), genu I with three <italic>pd</italic> setae (<italic>pd1-3</italic>). Those are differed from <italic><tp:taxon-name><tp:taxon-name-part taxon-name-part-type="genus">Laelaspisella</tp:taxon-name-part></tp:taxon-name></italic> by having denticulate epistome, presence of dorsal seta on fixed digit of chelicera, genu I with <italic>pd1-3</italic>, opisthogastric setae simple acicular, internal malae without elongate setae. These species also differed from <italic><tp:taxon-name><tp:taxon-name-part taxon-name-part-type="genus">Pogonolaelaps</tp:taxon-name-part></tp:taxon-name></italic> gen. n. by having simple acicular dorsal setae, hypertrichy on whole dorsal shield, denticulate epistome, two tined apotele, and the absence of spine like setae on leg II of male, internal malae without very elongate setae.</p></tp:treatment-sec><ref-list><ref id="B30"><mixed-citation xmlns:xlink="http://www.w3.org/1999/xlink" xlink:type="simple">
          <person-group><name name-style="western"><surname>Karg</surname><given-names>W</given-names></name></person-group> (<year>1989</year>) <article-title>Neue Raubmilbenarten der Gattung <italic><tp:taxon-name><tp:taxon-name-part taxon-name-part-type="genus">Pseudoparasitus</tp:taxon-name-part></tp:taxon-name></italic> Oudemans, 1902 (<tp:taxon-name><tp:taxon-name-part taxon-name-part-type="subclass">Acarina</tp:taxon-name-part></tp:taxon-name>, <tp:taxon-name><tp:taxon-name-part taxon-name-part-type="superorder">Parasitiformes</tp:taxon-name-part></tp:taxon-name>).</article-title> <source>Acarologia</source> <volume>30</volume>: <fpage>333</fpage>–<lpage>339</lpage>.</mixed-citation></ref><ref id="B23"><mixed-citation xmlns:xlink="http://www.w3.org/1999/xlink" xlink:type="simple">
          <person-group><name name-style="western"><surname>Joharchi</surname><given-names>O</given-names></name><name name-style="western"><surname>Halliday</surname><given-names>B</given-names></name></person-group> (<year>2013</year>) <article-title>A new species and new records of <italic><tp:taxon-name><tp:taxon-name-part taxon-name-part-type="genus">Gymnolaelaps</tp:taxon-name-part></tp:taxon-name></italic> Berlese from Iran (<tp:taxon-name><tp:taxon-name-part taxon-name-part-type="subclass">Acari</tp:taxon-name-part></tp:taxon-name>: <tp:taxon-name><tp:taxon-name-part taxon-name-part-type="family">Laelapidae</tp:taxon-name-part></tp:taxon-name>), with a review of the species occurring in the Western Palearctic Region.</article-title> <source>Zootaxa</source> <volume>3646</volume>(<issue>1</issue>): <fpage>39</fpage>–<lpage>50</lpage>. doi: <ext-link xlink:type="simple" ext-link-type="doi" xlink:href="10.11646/zootaxa.3646.1.3">10.11646/zootaxa.3646.1.3</ext-link></mixed-citation></ref><ref id="B40"><mixed-citation xmlns:xlink="http://www.w3.org/1999/xlink" xlink:type="simple">
          <person-group><name name-style="western"><surname>Moreira</surname><given-names>GF</given-names></name></person-group> (<year>2014</year>) <source>Taxonomic studies of laelapid mites (<tp:taxon-name><tp:taxon-name-part taxon-name-part-type="subclass">Acari</tp:taxon-name-part></tp:taxon-name>: <tp:taxon-name><tp:taxon-name-part taxon-name-part-type="order">Mesostigmata</tp:taxon-name-part></tp:taxon-name>: <tp:taxon-name><tp:taxon-name-part taxon-name-part-type="family">Laelapidae</tp:taxon-name-part></tp:taxon-name>) and their use in combination with entomopathogenic nematodes (<tp:taxon-name><tp:taxon-name-part taxon-name-part-type="order">Rhabditida</tp:taxon-name-part></tp:taxon-name>: <tp:taxon-name><tp:taxon-name-part taxon-name-part-type="family">Steinernematidae</tp:taxon-name-part></tp:taxon-name>, <tp:taxon-name><tp:taxon-name-part taxon-name-part-type="family">Heterorhabditidae</tp:taxon-name-part></tp:taxon-name>) to control <italic><tp:taxon-name><tp:taxon-name-part taxon-name-part-type="genus">Frankliniella</tp:taxon-name-part> <tp:taxon-name-part taxon-name-part-type="species">occidentalis</tp:taxon-name-part></tp:taxon-name></italic> (<tp:taxon-name><tp:taxon-name-part taxon-name-part-type="order">Thysanoptera</tp:taxon-name-part></tp:taxon-name>: <tp:taxon-name><tp:taxon-name-part taxon-name-part-type="family">Thripidae</tp:taxon-name-part></tp:taxon-name>)</source>. <comment>PhD Thesis</comment>, <publisher-name>Universidade Estadual Paulista- Unesp Campus de Jaboticabal</publisher-name>, <size units="page">522 pp</size>.</mixed-citation></ref></ref-list></tp:taxon-treatment>
